# Supplementary material for: Comparative Analysis and Identification of Terpene Synthase Genes in Convallaria keiskei Leaf, Flower and Root Using RNA-Sequencing Profiling
Source: Plants (Basel). 2023 Jul 28;12(15):2797. doi: 10.3390/plants12152797 (PMC10421360; doi:10.3390/plants12152797)
Supplement: Supplementary file 1 [file plants-12-02797-s001.zip]

Archive with 3 entries (3 files):
- supplementary files.pdf
- Supplementary Table S1.xlsx
- Supplementary Table S3.xlsx
