# Supplementary material for: Comparative Analysis and Identification of Terpene Synthase Genes in Convallaria keiskei Leaf, Flower and Root Using RNA-Sequencing Profiling
Source: Plants (Basel). 2023 Jul 28;12(15):2797. doi: 10.3390/plants12152797 (PMC10421360; doi:10.3390/plants12152797)
Supplement: Supplementary file 1 [file plants-12-02797-s001.zip › Supplementary Table S1.xlsx]

## Sheet: Sheet1
C. keiskei MEP/MVA pathway pathway and their TPS gene qpcr Validation
s.no	gene	size	amplication size	reverse	forward
1	GGPP	1,945 bp	1111	CCACTCATCTTCTCCTCA	ACTGAAGAGTGAGGAGAGTG
3	DXS	1942 bp	1546	GTTATACAGGGACAGGACTC	CGTCTTATCTCTCCTCCTC
4	ACAT	3,662 bp	2687	GACAACTCCCTGTAGTCTGT	GAGGATGTCAAGAACGAG
5	HMGS	3,875 bp	2491	TCTCTCTCTCTCTAGGTCGT	GGTTCTATCAGCAGCACT
6	TPS23	1,942 bp	1553	GACTAGCTTGCAGAGACTCT	GCCTATACCCATGTCCTA
7	TPS14	2,657 bp	1313	GAGGACCAGATACTGACATC	GGTGTATCCCTTCTAAGCTC
8	TPS7	1,984 bp	1264	CCCACTCTAGGATGTCTGT	TCTTCTTCCTCTGCTGAG
9	TPS2	3228 bp	1226	GTGCTTAGTCTCCTCTCTCA	GTATGGTAGGAGCTCAGATC
10	TPS16	3,050 bp	1952	CACTGCAGTTCTGTCTGTAC	CACTCAGCCTCTTTCATC
11	TPS6	2,005bp	1592	GCCTCTGAAACTCTACTCTC	TCTCTCGGTAGCTTTGTC
12	TPS11	3,595 bp	1952	GGCTTCGGTACTTCTAGTG	GAGGAGTTACAGGACAAGTC
13	actin	1234 bp	2,72	ATTCATGAGACCACCTACAACTC	TCGTCATATTCACCCTTGGAAAT
