# Supplementary material for: Comparative Analysis and Identification of Terpene Synthase Genes in Convallaria keiskei Leaf, Flower and Root Using RNA-Sequencing Profiling
Source: Plants (Basel). 2023 Jul 28;12(15):2797. doi: 10.3390/plants12152797 (PMC10421360; doi:10.3390/plants12152797)
Supplement: Supplementary file 1 [file plants-12-02797-s001.zip › Supplementary Table S3.xlsx]

## Sheet: Sheet1
unigenes	cke_l	cke_f	cke_r	symbol	description
TRINITY_DN23572_c0_g3	-1.1502	-4.9043	6.0545	UNKNOWN	UNKNOWN
TRINITY_DN5234_c1_g1	0.969581	-4.74815	3.77857	AT1G07930.2	GTP binding Elongation factor Tu protein
TRINITY_DN10_c0_g1	3.30341	-4.68488	1.38147	AT4G35160.1	O-methyltransferase family protein
TRINITY_DN1477_c1_g2	-1.04045	-4.32242	5.36288	AT1G20440.1	cold-regulated 47
TRINITY_DN4699_c0_g2	-0.204142	-4.28383	4.48797	AT3G13180.1	NOL1/NOP2/sun family protein / antitermination NusB domain-containing protein
TRINITY_DN2906_c0_g1	3.01028	-4.07777	1.0675	AT1G52820.1	2-oxoglutarate (2OG) and Fe(II)-dependent oxygenase
TRINITY_DN4250_c0_g1	0.822584	-4.04769	3.2251	AT4G35160.1	O-methyltransferase family protein
TRINITY_DN1313_c0_g1	1.29776	-3.92162	2.62386	AT4G34410.1	Integrase-type DNA-binding superfamily protein
TRINITY_DN400_c0_g3	0.474224	-3.79395	3.31973	AT1G76650.3	calmodulin-like 38
TRINITY_DN2596_c0_g1	-0.393423	-3.73521	4.12863	AT1G12240.1	Glycosyl hydrolases family 32 protein
TRINITY_DN23292_c0_g1	0.439355	-3.69445	3.25509	AT5G12010.1	nuclease
TRINITY_DN395_c0_g1	3.57735	-3.68923	0.11188	AT4G35160.1	O-methyltransferase family protein
TRINITY_DN6243_c0_g2	0.112178	-3.67667	3.56449	UNKNOWN	UNKNOWN
TRINITY_DN13710_c0_g1	-0.0150324	-3.63503	3.65006	AT4G34410.1	redox responsive transcription factor 1
TRINITY_DN2323_c0_g1	-0.845139	-3.58412	4.42926	AT2G37170.2	plasma membrane intrinsic protein 2
TRINITY_DN3295_c0_g2	0.101493	-3.57691	3.47541	AT2G27080.2	Late embryogenesis abundant (LEA) hydroxyproline-rich glycoprotein family
TRINITY_DN3958_c1_g1	0.8694	-3.53577	2.66637	AT4G25480.1	dehydration response element B1A Chr4:13018353-13019003 REVERSE LENGTH=216 201606
TRINITY_DN570_c1_g1	0.460413	-3.37694	2.91653	AT5G12010.1	nuclease
TRINITY_DN6674_c0_g1	1.5327	-3.36812	1.83542	AT3G60130.1	beta glucosidase 16
TRINITY_DN687_c0_g1	-0.781102	-3.3438	4.1249	AT4G25480.1	dehydration response element B1A Chr4:13018353-13019003 REVERSE LENGTH=216 201606
TRINITY_DN2050_c0_g1	1.97614	-3.32482	1.34868	AT1G70370.2	polygalacturonase 2 Chr1:26513003-26514998 REVERSE LENGTH=626 201606
TRINITY_DN5605_c1_g1	-0.698118	-3.25265	3.95076	AT3G09390.2	metallothionein 2A Chr3:2889737-2890188 REVERSE LENGTH=81 201606
TRINITY_DN400_c0_g4	0.734526	-3.22908	2.49455	AT1G76650.3	calmodulin-like 38 Chr1:28766909-28767442 REVERSE LENGTH=177 201606
TRINITY_DN6_c0_g1	0.932169	-3.22225	2.29008	UNKNOWN	UNKNOWN
TRINITY_DN1598_c1_g1	0.792285	-3.21726	2.42497	AT1G60470.1	galactinol synthase 1 Chr2:19369049-19370372 REVERSE LENGTH=344 201606
TRINITY_DN3978_c0_g1	-0.988648	-3.1428	4.13145	AT4G34710.2	nudix hydrolase homolog 17 Chr2:296889-297818 REVERSE LENGTH=182 201606
TRINITY_DN1982_c0_g1	-0.196068	-3.10813	3.30419	UNKNOWN	UNKNOWN
TRINITY_DN5972_c0_g1	-1.10022	-3.0636	4.16383	AT5G52300.2	CAP160 protein Chr5:21237205-21239404 FORWARD LENGTH=618 201606
TRINITY_DN26582_c0_g3	2.7944	-3.06344	0.269037	UNKNOWN	UNKNOWN
TRINITY_DN600_c2_g1	0.122856	-3.05962	2.93676	AT1G06475.1	transmembrane protein Chr1:1973992-1974273 REVERSE LENGTH=93 201606
TRINITY_DN5248_c0_g2	0.414566	-3.04689	2.63233	AT5G06060.1	NAD(P)-binding Rossmann-fold superfamily protein Chr5:1824066-1825833 REVERSE LENGTH=264 201606
TRINITY_DN2386_c0_g1	0.465191	-3.04238	2.57719	UNKNOWN	UNKNOWN
TRINITY_DN832_c4_g1	1.1857	-3.02322	1.83752	AT5G37490.1	ARM repeat superfamily protein Chr5:14887744-14889051 FORWARD LENGTH=435 201606
TRINITY_DN2314_c0_g2	-0.607232	-2.99568	3.60292	AT1G12610.1	C-repeat-binding factor 4 Chr5:21117113-21117787 REVERSE LENGTH=224 201606
TRINITY_DN1388_c0_g1	1.93467	-2.9732	1.03853	AT4G34131.1	UDP-glucosyl transferase 73B3 Chr4:16343268-16344713 REVERSE LENGTH=481 201606
TRINITY_DN2263_c1_g1	2.74652	-2.9554	0.208881	AT5G49480.1	Ca2+-binding protein 1 Chr5:20070812-20071294 FORWARD LENGTH=160 201606
TRINITY_DN15105_c0_g1	0.795281	-2.93218	2.1369	AT1G76650.2	calmodulin-like 38 Chr1:28766909-28767442 REVERSE LENGTH=167 201606
TRINITY_DN19097_c0_g1	0.937951	-2.90797	1.97002	UNKNOWN	UNKNOWN
TRINITY_DN14033_c0_g1	0.560594	-2.90761	2.34702	AT1G76650.3	calmodulin-like 38 Chr1:28766909-28767442 REVERSE LENGTH=177 201606
TRINITY_DN7468_c0_g1	-0.435888	-2.89106	3.32694	AT1G78370.1	glutathione S-transferase TAU 20 Chr1:29484428-29485204 REVERSE LENGTH=217 201606
TRINITY_DN3509_c0_g1	1.15162	-2.88976	1.73814	AT1G47480.1	alpha/beta-Hydrolases superfamily protein Chr1:17417623-17419296 FORWARD LENGTH=314 201606
TRINITY_DN5011_c2_g1	1.78704	-2.88449	1.09745	AT3G09390.2	metallothionein 2A Chr3:2889737-2890188 REVERSE LENGTH=81 201606
TRINITY_DN11927_c0_g1	0.603217	-2.8795	2.27628	AT5G02090.1	hypothetical protein Chr5:412350-412607 REVERSE LENGTH=85 201606
TRINITY_DN252_c0_g1	-1.14284	-2.87227	4.01512	UNKNOWN	UNKNOWN
TRINITY_DN10_c1_g1	1.39163	-2.87046	1.47883	AT4G35160.1	O-methyltransferase family protein
TRINITY_DN3105_c0_g1	1.84612	-2.8677	1.02158	AT1G62660.1	Glycosyl hydrolases family 32 protein Chr1:23199949-23203515 FORWARD LENGTH=648 201606
TRINITY_DN7166_c0_g1	1.56004	-2.83727	1.27722	UNKNOWN	UNKNOWN
TRINITY_DN13534_c0_g2	1.96834	-2.82758	0.859239	AT2G40740.1	WRKY DNA-binding protein 55 Chr2:16997177-16999276 FORWARD LENGTH=292 201606
TRINITY_DN36776_c0_g1	-0.537818	-2.81531	3.35313	UNKNOWN	UNKNOWN
TRINITY_DN1470_c0_g2	0.882098	-2.81318	1.93108	AT3G56880.1	VQ motif-containing protein Chr3:21060044-21060781 FORWARD LENGTH=245 201606
TRINITY_DN11189_c0_g1	-0.22727	-2.80862	3.03589	AT1G30260.1	galactosyltransferase family protein
TRINITY_DN160_c1_g2	2.42115	-2.80424	0.383094	AT2G27690.1	cytochrome P450%2C family 94%2C subfamily C%2C polypeptide 1 Chr2:11809373-11810860 FORWARD LENGTH=495 201606
TRINITY_DN1807_c0_g1	-1.7019	-2.76893	4.47083	UNKNOWN	UNKNOWN
TRINITY_DN4301_c0_g1	0.85834	-2.76747	1.90913	AT3G49930.1	C2H2 and C2HC zinc fingers superfamily protein Chr3:18510246-18510893 FORWARD LENGTH=215 201606
TRINITY_DN5681_c0_g1	0.653714	-2.75492	2.10121	AT3G02700.1	NC domain-containing protein-like protein Chr3:581727-582813 REVERSE LENGTH=252 201606
TRINITY_DN2540_c0_g1	2.98653	-2.72813	-0.258398	AT2G28305.1	Putative lysine decarboxylase family protein Chr2:12081186-12084307 FORWARD LENGTH=213 201606
TRINITY_DN391_c0_g1	0.623033	-2.72761	2.10458	AT2G15480.1	UDP-glucosyl transferase 73B5 Chr2:6758817-6760452 FORWARD LENGTH=484 201606
TRINITY_DN4818_c1_g1	2.7793	-2.72027	-0.0590338	AT5G13700.1	polyamine oxidase 1 Chr5:4420222-4422974 REVERSE LENGTH=472 201606
TRINITY_DN15887_c0_g3	0.214244	-2.71891	2.50467	AT4G08950.1	Phosphate-responsive 1 family protein Chr4:5740378-5741322 FORWARD LENGTH=314 201606
TRINITY_DN2648_c0_g2	1.56464	-2.70873	1.14408	AT2G44500.1	O-fucosyltransferase family protein Chr2:18374447-18376435 FORWARD LENGTH=573 201606
TRINITY_DN4427_c0_g3	-0.34771	-2.68578	3.03349	AT2G21180.1	transmembrane protein Chr2:9074956-9075351 REVERSE LENGTH=131 201606
TRINITY_DN7149_c0_g1	2.44788	-2.67836	0.230472	AT1G24620.1	EF hand calcium-binding protein family Chr1:8723893-8724453 REVERSE LENGTH=186 201606
TRINITY_DN8621_c0_g1	-1.2985	-2.67488	3.97338	AT1G76650.3	calmodulin-like 38 Chr1:28766909-28767442 REVERSE LENGTH=177 201606
TRINITY_DN7158_c0_g1	0.175968	-2.66763	2.49166	AT3G19615.1	beta-1%2C4-xylosidase Chr3:6815073-6815354 REVERSE LENGTH=93 201606
TRINITY_DN1477_c1_g1	-1.68047	-2.61407	4.29453	AT1G20440.1	cold-regulated 47 Chr1:7084722-7085664 REVERSE LENGTH=265 201606
TRINITY_DN2476_c0_g2	-0.0203142	-2.60956	2.62988	AT3G22240.1	cysteine-rich/transmembrane domain PCC1-like protein Chr3:7863788-7864675 REVERSE LENGTH=72 201606
TRINITY_DN32_c1_g1	2.30643	-2.60787	0.301446	AT3G15353.1	metallothionein 3 Chr3:5180825-5181325 REVERSE LENGTH=69 201606
TRINITY_DN8446_c0_g1	2.23944	-2.6023	0.362863	AT3G08510.2	phospholipase C 2 Chr3:2582626-2585556 REVERSE LENGTH=581 201606
TRINITY_DN584_c0_g1	1.10195	-2.59215	1.4902	AT1G59940.1	response regulator 3 Chr1:22065894-22066895 REVERSE LENGTH=231 201606
TRINITY_DN25901_c0_g1	2.00222	-2.59162	0.589401	AT5G39670.1	Calcium-binding EF-hand family protein Chr5:15883270-15883884 FORWARD LENGTH=204 201606
TRINITY_DN1952_c1_g1	1.24706	-2.58928	1.34222	AT4G19230.1	cytochrome P450%2C family 707%2C subfamily A%2C polypeptide 1 Chr4:10521524-10523517 FORWARD LENGTH=467 201606
TRINITY_DN3105_c1_g1	2.69308	-2.57861	-0.114475	AT1G62660.1	Glycosyl hydrolases family 32 protein Chr1:23199949-23203515 FORWARD LENGTH=648 201606
TRINITY_DN2457_c0_g1	1.63406	-2.56835	0.934289	AT4G01070.1	UDP-Glycosyltransferase superfamily protein Chr4:461858-463300 REVERSE LENGTH=480 201606
TRINITY_DN4200_c0_g1	2.8936	-2.56707	-0.326526	AT1G11530.1	C-terminal cysteine residue is changed to a serine 1 Chr1:3874518-3875311 FORWARD LENGTH=118 201606
TRINITY_DN37880_c0_g1	-0.531053	-2.54276	3.07381	AT2G22500.1	uncoupling protein 5 Chr2:9563531-9564472 REVERSE LENGTH=313 201606
TRINITY_DN5174_c0_g1	-0.28561	-2.53535	2.82096	AT2G16385.1	aspartate carbamoyltransferase Chr2:7094882-7095557 FORWARD LENGTH=83 201606
TRINITY_DN4656_c0_g1	-0.857288	-2.53113	3.38842	AT5G52020.1	Integrase-type DNA-binding superfamily protein Chr5:21124192-21124890 REVERSE LENGTH=232 201606
TRINITY_DN2658_c0_g1	0.389254	-2.52836	2.1391	AT1G35140.1	Phosphate-responsive 1 family protein Chr1:12852089-12853018 FORWARD LENGTH=309 201606
TRINITY_DN945_c0_g1	1.25499	-2.52593	1.27094	AT1G78700.1	BES1/BZR1 homolog 4 Chr1:29599854-29601539 FORWARD LENGTH=325 201606
TRINITY_DN15653_c0_g1	0.974581	-2.51737	1.54279	AT4G39330.1	cinnamyl alcohol dehydrogenase 9 Chr4:18291268-18292772 FORWARD LENGTH=360 201606
TRINITY_DN4889_c0_g1	0.100943	-2.51609	2.41514	AT4G33950.2	Protein kinase superfamily protein Chr4:16272364-16274516 FORWARD LENGTH=345 201606
TRINITY_DN12521_c0_g1	0.00875943	-2.51112	2.50236	AT3G14460.1	Heavy metal transport/detoxification superfamily protein Chr1:1931671-1932353 REVERSE LENGTH=150 201606
TRINITY_DN3072_c0_g1	2.19769	-2.50736	0.309675	AT5G49610.1	F-box family protein Chr5:20131448-20132527 REVERSE LENGTH=359 201606
TRINITY_DN3791_c0_g1	0.888511	-2.50454	1.61603	AT1G29340.1	plant U-box 17 Chr1:10264412-10266601 FORWARD LENGTH=729 201606
TRINITY_DN517_c0_g1	0.630182	-2.5045	1.87432	AT1G50640.1	ethylene responsive element binding factor 3 Chr1:18757602-18758279 REVERSE LENGTH=225 201606
TRINITY_DN92_c0_g2	0.829719	-2.5005	1.67078	AT5G58620.1	zinc finger (CCCH-type) family protein Chr5:23693959-23695782 FORWARD LENGTH=607 201606
TRINITY_DN380_c0_g1	-0.466492	-2.49764	2.96413	AT3G23160.1	plant/protein (DUF668) Chr3:8260059-8261654 REVERSE LENGTH=531 201606
TRINITY_DN3649_c0_g1	0.864295	-2.4926	1.62831	AT2G41870.1	Remorin family protein Chr2:17471119-17472519 REVERSE LENGTH=274 201606
TRINITY_DN14902_c0_g1	2.02543	-2.47877	0.45334	AT1G12240.1	Glycosyl hydrolases family 32 protein Chr1:4153699-4157457 FORWARD LENGTH=664 201606
TRINITY_DN38682_c0_g1	1.47324	-2.47842	1.00518	AT4G29930.4	basic helix-loop-helix (bHLH) DNA-binding superfamily protein Chr4:14644108-14645168 FORWARD LENGTH=184 201606
TRINITY_DN7_c0_g1	1.16389	-2.47776	1.31388	UNKNOWN	UNKNOWN
TRINITY_DN38021_c0_g1	2.55298	-2.46785	-0.0851296	AT1G22160.1	senescence-associated family protein (DUF581) Chr1:7823238-7823774 FORWARD LENGTH=147 201606
TRINITY_DN4635_c0_g1	-0.485293	-2.45883	2.94412	AT1G63030.2	C-CAP/cofactor C-like domain-containing protein Chr4:18515882-18516919 FORWARD LENGTH=345 201606
TRINITY_DN2585_c0_g1	1.32445	-2.45752	1.13307	AT1G01720.1	NAC (No Apical Meristem) domain transcriptional regulator superfamily protein Chr1:268471-269514 FORWARD LENGTH=289 201606
TRINITY_DN178_c2_g1	2.25202	-2.44981	0.197791	AT2G41140.1	CDPK-related kinase 1 Chr2:17150492-17153378 FORWARD LENGTH=576 201606
TRINITY_DN6210_c0_g1	-1.11906	-2.44395	3.563	AT3G11930.2	Adenine nucleotide alpha hydrolases-like superfamily protein Chr3:3776371-3777393 FORWARD LENGTH=200 201606
TRINITY_DN6135_c0_g1	-0.237841	-2.43486	2.6727	AT2G15620.1	nitrite reductase 1 Chr2:6810552-6812666 FORWARD LENGTH=586 201606
TRINITY_DN6871_c0_g1	1.44262	-2.43425	0.991624	AT3G46850.1	Subtilase family protein Chr3:17256338-17259442 FORWARD LENGTH=736 201606
TRINITY_DN7982_c1_g3	2.34988	-2.43398	0.0840984	AT2G23620.1	methyl esterase 1 Chr2:10047462-10049248 REVERSE LENGTH=263 201606
TRINITY_DN2382_c0_g1	0.410527	-2.43313	2.0226	AT1G28360.1	ERF domain protein 12 Chr1:9951934-9952503 FORWARD LENGTH=189 201606
TRINITY_DN779_c0_g1	2.18188	-2.43257	0.250698	AT3G26330.1	cytochrome P450%2C family 71%2C subfamily B%2C polypeptide 37 Chr3:9646873-9648536 REVERSE LENGTH=500 201606
TRINITY_DN20987_c0_g2	2.68262	-2.42203	-0.260589	AT5G47220.1	ethylene responsive element binding factor 2 Chr5:19172023-19172754 REVERSE LENGTH=243 201606
TRINITY_DN4443_c0_g2	0.535535	-2.41594	1.8804	AT5G01750.2	LURP-one-like protein (DUF567) Chr5:290034-291109 FORWARD LENGTH=217 201606
TRINITY_DN1363_c0_g1	1.03259	-2.40176	1.36917	AT3G29000.1	Calcium-binding EF-hand family protein Chr3:11005791-11006375 FORWARD LENGTH=194 201606
TRINITY_DN38993_c0_g1	3.30838	-2.39793	-0.910456	AT1G70780.1	hypothetical protein Chr1:26695462-26695975 REVERSE LENGTH=140 201606
TRINITY_DN2826_c0_g2	4.86113	-2.3901	-2.47103	AT3G15353.1	metallothionein 3 Chr3:5180825-5181325 REVERSE LENGTH=69 201606
TRINITY_DN4177_c0_g2	0.780043	-2.36766	1.58762	AT2G26640.1	3-ketoacyl-CoA synthase 11 Chr2:11330094-11331623 FORWARD LENGTH=509 201606
TRINITY_DN47573_c0_g1	1.41408	-2.36328	0.949202	AT1G55730.2	cation exchanger 5 Chr1:20831387-20833941 REVERSE LENGTH=441 201606
TRINITY_DN14315_c0_g1	-0.803513	-2.36146	3.16497	AT5G57560.1	xyloglucan endotransglucosylase/hydrolase 25 Chr5:23305055-23306384 REVERSE LENGTH=284 201606
TRINITY_DN390_c2_g1	-0.468151	-2.35732	2.82547	AT2G35290.1	hypothetical protein Chr2:14861635-14862000 REVERSE LENGTH=121 201606
TRINITY_DN1604_c0_g1	-0.36525	-2.35719	2.72244	AT2G37430.1	C2H2 and C2HC zinc fingers superfamily protein Chr2:15706454-15706990 FORWARD LENGTH=178 201606
TRINITY_DN10743_c1_g1	0.376226	-2.34703	1.9708	AT3G59080.1	Eukaryotic aspartyl protease
TRINITY_DN7764_c0_g1	-1.71046	-2.34421	4.05467	AT5G42650.1	allene oxide synthase Chr5:17097803-17099359 REVERSE LENGTH=518 201606
TRINITY_DN13385_c0_g1	1.02624	-2.34403	1.31779	AT1G72310.1	RING/U-box superfamily protein Chr1:27226405-27227379 FORWARD LENGTH=324 201606
TRINITY_DN15052_c0_g1	0.266681	-2.34081	2.07413	AT1G77760.1	nitrate reductase 1 Chr1:29236005-29239367 REVERSE LENGTH=917 201606
TRINITY_DN1700_c0_g1	-0.0195955	-2.33989	2.35949	AT3G05858.1	hypothetical protein Chr3:1749464-1749736 FORWARD LENGTH=90 201606
TRINITY_DN2053_c1_g1	0.954782	-2.33181	1.37703	AT5G07050.1	nodulin MtN21 /EamA-like transporter family protein Chr5:2191533-2193416 REVERSE LENGTH=402 201606
TRINITY_DN8453_c1_g1	0.394016	-2.32661	1.93259	AT3G03280.1	ATP binding protein Chr3:8868731-8872154 REVERSE LENGTH=532 201606
TRINITY_DN19420_c0_g1	1.11438	-2.31974	1.20536	AT2G38470.1	WRKY DNA-binding protein 33 Chr2:16108476-16110539 FORWARD LENGTH=519 201606
TRINITY_DN2309_c1_g1	-0.855448	-2.31189	3.16734	AT4G08950.1	Phosphate-responsive 1 family protein Chr4:5740378-5741322 FORWARD LENGTH=314 201606
TRINITY_DN4198_c0_g1	0.380946	-2.30832	1.92738	AT3G60160.3	multidrug resistance-associated protein 9 Chr3:22223829-22229008 REVERSE LENGTH=1470 201606
TRINITY_DN23042_c0_g2	0.320131	-2.30782	1.98769	UNKNOWN	UNKNOWN
TRINITY_DN40295_c0_g1	-0.198692	-2.28816	2.48685	AT1G31970.1	DEA(D/H)-box RNA helicase family protein Chr1:11479921-11482707 FORWARD LENGTH=537 201606
TRINITY_DN2596_c1_g1	1.79186	-2.28233	0.490465	AT1G62660.2	Glycosyl hydrolases family 32 protein Chr1:23200579-23203515 FORWARD LENGTH=550 201606
TRINITY_DN21803_c0_g1	5.25479	-2.26817	-2.98662	UNKNOWN	UNKNOWN
TRINITY_DN4929_c0_g1	0.185776	-2.26688	2.0811	AT4G37970.1	cinnamyl alcohol dehydrogenase 6 Chr4:17849672-17852145 FORWARD LENGTH=363 201606
TRINITY_DN5630_c0_g1	3.89005	-2.26493	-1.62512	AT3G62550.1	Adenine nucleotide alpha hydrolases-like superfamily protein Chr3:23136194-23137074 FORWARD LENGTH=162 201606
TRINITY_DN8463_c0_g2	0.490839	-2.25382	1.76298	AT2G36770.1	UDP-Glycosyltransferase superfamily protein Chr2:15415227-15416717 REVERSE LENGTH=496 201606
TRINITY_DN29909_c0_g1	1.40401	-2.25359	0.849579	AT1G76070.1	hypothetical protein Chr1:28546617-28547435 FORWARD LENGTH=272 201606
TRINITY_DN9620_c0_g1	4.84355	-2.25351	-2.59004	AT1G06460.1	alpha-crystallin domain 32.1 Chr1:1967308-1969414 REVERSE LENGTH=285 201606
TRINITY_DN563_c0_g1	0.636075	-2.24693	1.61085	AT2G41010.1	calmodulin (CAM)-binding protein of 25 kDa Chr2:17114015-17114731 REVERSE LENGTH=238 201606
TRINITY_DN2314_c0_g3	-0.350965	-2.24468	2.59565	AT4G25480.1	dehydration response element B1A Chr4:13018353-13019003 REVERSE LENGTH=216 201606
TRINITY_DN2213_c0_g2	2.14434	-2.24385	0.0995082	AT1G15520.1	pleiotropic drug resistance 12 Chr1:5331993-5338175 REVERSE LENGTH=1423 201606
TRINITY_DN4174_c0_g1	1.3572	-2.24366	0.886463	AT3G16150.1	N-terminal nucleophile aminohydrolases (Ntn hydrolases) superfamily protein Chr3:5471794-5473033 FORWARD LENGTH=325 201606
TRINITY_DN12401_c0_g1	1.01559	-2.2401	1.22452	AT1G47480.1	alpha/beta-Hydrolases superfamily protein Chr1:17417623-17419296 FORWARD LENGTH=314 201606
TRINITY_DN16033_c0_g1	-4.80269	-2.23076	7.03345	AT1G16905.1	Curculin-like (mannose-binding) lectin protein
TRINITY_DN29115_c0_g1	0.193833	-2.22935	2.03551	AT1G76640.1	Calcium-binding EF-hand family protein Chr1:28765324-28765803 REVERSE LENGTH=159 201606
TRINITY_DN1236_c0_g2	2.61848	-2.22903	-0.389449	AT1G78020.1	senescence-associated family protein%2C putative (DUF581) Chr1:29338787-29339491 FORWARD LENGTH=162 201606
TRINITY_DN10857_c0_g1	1.30359	-2.22895	0.925361	AT1G67340.1	HCP-like superfamily protein with MYND-type zinc finger
TRINITY_DN4237_c0_g2	-0.17716	-2.22848	2.40564	AT1G26570.1	UDP-glucose dehydrogenase 1 Chr1:9182801-9184246 FORWARD LENGTH=481 201606
TRINITY_DN5607_c0_g1	1.11856	-2.22617	1.10761	AT5G13200.1	GRAM domain family protein Chr5:4207081-4208079 FORWARD LENGTH=272 201606
TRINITY_DN5007_c0_g1	6.06233	-2.22416	-3.83817	AT4G26530.3	Aldolase protein
TRINITY_DN3946_c0_g1	-0.0303664	-2.21795	2.24831	AT1G09070.1	soybean gene regulated by cold-2 Chr1:2927767-2928741 FORWARD LENGTH=324 201606
TRINITY_DN9103_c0_g1	1.02044	-2.20265	1.18221	AT2G46600.1	Calcium-binding EF-hand family protein Chr2:19136070-19136477 FORWARD LENGTH=135 201606
TRINITY_DN2515_c0_g1	-0.302896	-2.19984	2.50274	AT4G02170.1	cotton fiber protein Chr5:15489690-15490238 FORWARD LENGTH=182 201606
TRINITY_DN470_c0_g1	-2.60481	-2.19718	4.80199	UNKNOWN	UNKNOWN
TRINITY_DN966_c0_g1	-2.9775	-2.19391	5.17141	AT1G52690.2	Late embryogenesis abundant protein (LEA) protein
TRINITY_DN6049_c0_g1	1.9119	-2.1934	0.281501	AT1G48300.1	diacylglycerol acyltransferase Chr1:17847166-17848338 FORWARD LENGTH=360 201606
TRINITY_DN4531_c2_g3	-0.761469	-2.19265	2.95412	AT1G53700.1	WAG 1 Chr1:20048604-20050034 FORWARD LENGTH=476 201606
TRINITY_DN526_c0_g1	1.37733	-2.18938	0.812047	AT2G38470.1	WRKY DNA-binding protein 33 Chr2:16108476-16110539 FORWARD LENGTH=519 201606
TRINITY_DN8866_c0_g1	0.800492	-2.18375	1.38325	UNKNOWN	UNKNOWN
TRINITY_DN780_c0_g1	4.8007	-2.17999	-2.62071	AT5G17230.4	PHYTOENE SYNTHASE Chr5:5659839-5662087 REVERSE LENGTH=422 201606
TRINITY_DN4068_c0_g1	0.873016	-2.17967	1.30665	AT2G40095.2	Alpha/beta hydrolase related protein Chr2:16743107-16744455 FORWARD LENGTH=209 201606
TRINITY_DN5642_c0_g2	1.1036	-2.17942	1.07582	AT3G05800.1	AtBS1(activation-tagged BRI1 suppressor 1)-interacting factor 1 Chr3:1727476-1728111 FORWARD LENGTH=211 201606
TRINITY_DN1190_c3_g1	-1.52684	-2.17855	3.70539	AT1G01420.1	UDP-glucosyl transferase 72B3 Chr1:154566-156011 REVERSE LENGTH=481 201606
TRINITY_DN3976_c1_g1	0.243749	-2.17411	1.93036	AT2G01670.1	nudix hydrolase homolog 17 Chr2:296889-297818 REVERSE LENGTH=182 201606
TRINITY_DN7352_c0_g1	-0.39475	-2.16909	2.56384	AT2G03200.1	Eukaryotic aspartyl protease family protein Chr2:966506-967891 REVERSE LENGTH=461 201606
TRINITY_DN131_c0_g1	0.364445	-2.16798	1.80353	AT5G59720.1	heat shock protein 18.2 Chr5:24062632-24063117 FORWARD LENGTH=161 201606
TRINITY_DN1190_c4_g1	1.9152	-2.16562	0.250424	AT2G43820.1	Uridine diphosphate glycosyltransferase 74E2 Chr1:1703196-1704639 REVERSE LENGTH=453 201606
TRINITY_DN815_c1_g1	0.640273	-2.16355	1.52328	UNKNOWN	UNKNOWN
TRINITY_DN12680_c0_g1	1.44685	-2.16217	0.715327	AT1G01720.1	NAC (No Apical Meristem) domain transcriptional regulator superfamily protein Chr1:268471-269514 FORWARD LENGTH=289 201606
TRINITY_DN840_c0_g1	0.00817775	-2.15771	2.14953	UNKNOWN	UNKNOWN
TRINITY_DN15325_c0_g1	1.84312	-2.15661	0.313481	AT5G48930.1	hydroxycinnamoyl-CoA shikimate/quinate hydroxycinnamoyl transferase Chr5:19836654-19838092 REVERSE LENGTH=433 201606
TRINITY_DN5068_c0_g1	-0.204557	-2.15656	2.36111	UNKNOWN	UNKNOWN
TRINITY_DN3874_c0_g2	1.04589	-2.15543	1.10954	AT3G05890.1	Low temperature and salt responsive protein family Chr3:1758179-1758452 REVERSE LENGTH=54 201606
TRINITY_DN13844_c0_g1	1.77066	-2.15444	0.383784	AT2G16050.1	Cysteine/Histidine-rich C1 domain family protein Chr2:6980450-6981939 FORWARD LENGTH=243 201606
TRINITY_DN2463_c0_g1	0.371672	-2.15265	1.78098	AT4G08950.1	Phosphate-responsive 1 family protein Chr4:5740378-5741322 FORWARD LENGTH=314 201606
TRINITY_DN9134_c0_g1	2.0892	-2.14952	0.0603226	UNKNOWN	UNKNOWN
TRINITY_DN7090_c0_g1	-0.393303	-2.14211	2.53542	AT1G28360.1	ERF domain protein 12 Chr1:9951934-9952503 FORWARD LENGTH=189 201606
TRINITY_DN3658_c0_g1	1.51122	-2.1372	0.625981	AT3G23250.1	myb domain protein 15 Chr3:8309492-8310624 FORWARD LENGTH=285 201606
TRINITY_DN7366_c0_g1	2.21931	-2.1318	-0.0875102	AT4G25570.2	Cytochrome b561/ferric reductase transmembrane protein family Chr4:13053887-13055641 REVERSE LENGTH=280 201606
TRINITY_DN31246_c0_g1	1.07334	-2.13139	1.05804	AT1G66080.1	hikeshi-like protein Chr1:24600356-24601027 REVERSE LENGTH=190 201606
TRINITY_DN7512_c0_g2	-1.26171	-2.12876	3.39047	AT1G12940.1	nitrate transporter2.5 Chr1:4416405-4418337 FORWARD LENGTH=502 201606
TRINITY_DN24262_c1_g1	-5.69726	-2.12591	7.82316	UNKNOWN	UNKNOWN
TRINITY_DN1008_c0_g1	2.53432	-2.12404	-0.410277	AT1G68050.1	flavin-binding%2C kelch repeat%2C f box 1
TRINITY_DN8175_c0_g1	0.317776	-2.12247	1.80469	AT3G12630.1	A20/AN1-like zinc finger family protein Chr3:4012707-4013189 FORWARD LENGTH=160 201606
TRINITY_DN6327_c0_g1	2.314	-2.11317	-0.20083	AT4G32320.1	ascorbate peroxidase 6 Chr4:15602777-15605234 FORWARD LENGTH=329 201606
TRINITY_DN109_c0_g1	3.18755	-2.11208	-1.07547	AT3G16350.1	Homeodomain-like superfamily protein
TRINITY_DN1598_c0_g1	5.75832	-2.11188	-3.64644	AT1G60470.1	galactinol synthase 4
TRINITY_DN7241_c0_g1	1.56964	-2.10775	0.538107	AT4G10500.1	2-oxoglutarate (2OG) and Fe(II)-dependent oxygenase superfamily protein Chr4:6491089-6492342 FORWARD LENGTH=349 201606
TRINITY_DN6863_c0_g1	-0.170867	-2.10747	2.27833	AT3G62550.1	Adenine nucleotide alpha hydrolases-like superfamily protein Chr3:23136194-23137074 FORWARD LENGTH=162 201606
TRINITY_DN3936_c1_g2	0.555798	-2.10399	1.54819	AT4G08950.1	Phosphate-responsive 1 family protein Chr4:5740378-5741322 FORWARD LENGTH=314 201606
TRINITY_DN4004_c0_g1	3.03162	-2.10286	-0.92876	AT1G02850.2	beta glucosidase 11 Chr1:630569-633085 FORWARD LENGTH=497 201606
TRINITY_DN8639_c1_g1	-0.0315189	-2.10262	2.13414	AT1G76240.1	DUF241 domain protein (DUF241) Chr1:28602949-28603875 REVERSE LENGTH=308 201606
TRINITY_DN11240_c0_g1	1.07874	-2.09995	1.02121	AT1G62710.1	beta vacuolar processing enzyme
TRINITY_DN11240_c0_g2	1.07874	-2.09995	1.02121	AT1G62710.1	beta vacuolar processing enzyme
TRINITY_DN4058_c0_g1	-1.46827	-2.09961	3.56788	AT5G23960.2	terpene synthase 21 Chr5:8092969-8095128 FORWARD LENGTH=545 201606
TRINITY_DN11222_c0_g1	1.18301	-2.09585	0.912841	AT5G07100.1	WRKY DNA-binding protein 26
TRINITY_DN840_c0_g2	0.449135	-2.09516	1.64603	UNKNOWN	UNKNOWN
TRINITY_DN6508_c0_g1	3.96651	-2.09498	-1.87153	AT2G06510.1	replication protein A 1A Chr2:2585215-2587601 FORWARD LENGTH=617 201606
TRINITY_DN367_c0_g1	5.06444	-2.09472	-2.96972	AT3G15360.1	thioredoxin M-type 4 Chr3:5188448-5189457 FORWARD LENGTH=193 201606
TRINITY_DN1373_c0_g1	0.109124	-2.09306	1.98394	AT5G51970.2	GroES-like zinc-binding alcohol dehydrogenase family protein Chr5:21111820-21113284 FORWARD LENGTH=364 201606
TRINITY_DN400_c0_g2	1.48352	-2.09184	0.608312	AT1G76650.3	calmodulin-like 38 Chr1:28766909-28767442 REVERSE LENGTH=177 201606
TRINITY_DN3829_c0_g1	3.06298	-2.09151	-0.971475	AT5G50740.5	Heavy metal transport/detoxification superfamily protein Chr5:20635983-20637847 REVERSE LENGTH=283 201606
TRINITY_DN28532_c0_g4	-0.386808	-2.09013	2.47693	AT2G01300.1	mediator of RNA polymerase II transcription subunit Chr2:151221-151691 REVERSE LENGTH=156 201606
TRINITY_DN6912_c0_g1	2.39792	-2.08873	-0.309192	AT4G23420.2	NAD(P)-binding Rossmann-fold superfamily protein Chr4:12226288-12228562 FORWARD LENGTH=316 201606
TRINITY_DN12350_c0_g1	2.52039	-2.08508	-0.435314	AT5G17230.4	PHYTOENE SYNTHASE Chr5:5659839-5662087 REVERSE LENGTH=422 201606
TRINITY_DN254_c1_g3	-0.53209	-2.08474	2.61683	UNKNOWN	UNKNOWN
TRINITY_DN7583_c2_g1	2.72257	-2.08468	-0.637894	UNKNOWN	UNKNOWN
TRINITY_DN38039_c0_g2	0.595221	-2.08415	1.48893	UNKNOWN	UNKNOWN
TRINITY_DN3230_c0_g2	3.37152	-2.08281	-1.28871	AT4G19390.1	Uncharacterized protein family (UPF0114) Chr4:10574903-10576355 REVERSE LENGTH=273 201606
TRINITY_DN3730_c1_g1	0.551376	-2.08169	1.53032	AT1G07160.1	Protein phosphatase 2C family protein Chr1:2198155-2199678 REVERSE LENGTH=380 201606
TRINITY_DN18739_c0_g1	2.83334	-2.07628	-0.757067	AT4G12290.2	Copper amine oxidase family protein Chr4:7304434-7306678 FORWARD LENGTH=671 201606
TRINITY_DN3996_c0_g2	0.327047	-2.07575	1.7487	AT2G41640.1	Glycosyltransferase family 61 protein Chr2:17360654-17362391 FORWARD LENGTH=500 201606
TRINITY_DN1935_c0_g1	1.13066	-2.07368	0.943016	AT1G60690.1	NAD(P)-linked oxidoreductase superfamily protein Chr1:22349892-22351668 REVERSE LENGTH=345 201606
TRINITY_DN6065_c2_g1	0.69887	-2.07182	1.37295	AT3G55980.1	salt-inducible zinc finger 1 Chr3:20776857-20778599 FORWARD LENGTH=580 201606
TRINITY_DN699_c0_g1	-0.0202762	-2.06648	2.08675	AT1G65690.1	Late embryogenesis abundant (LEA) hydroxyproline-rich glycoprotein family Chr1:24431642-24432898 REVERSE LENGTH=252 201606
TRINITY_DN2585_c0_g3	1.3571	-2.06537	0.708272	AT1G01720.1	NAC (No Apical Meristem) domain transcriptional regulator superfamily protein Chr1:268471-269514 FORWARD LENGTH=289 201606
TRINITY_DN92_c1_g2	-0.208497	-2.06504	2.27353	AT2G19810.1	CCCH-type zinc finger family protein Chr2:8550419-8551498 FORWARD LENGTH=359 201606
TRINITY_DN5634_c0_g1	-0.233214	-2.06065	2.29387	AT3G54950.1	patatin-like protein 6 Chr3:20359076-20360774 REVERSE LENGTH=488 201606
TRINITY_DN9225_c0_g1	4.81561	-2.05434	-2.76127	AT3G26740.1	CCR-like protein Chr3:9827868-9828461 FORWARD LENGTH=141 201606
TRINITY_DN6417_c0_g1	1.38707	-2.05408	0.667017	AT5G05440.1	Polyketide cyclase/dehydrase and lipid transport superfamily protein Chr5:1609374-1609985 FORWARD LENGTH=203 201606
TRINITY_DN5064_c0_g1	0.497147	-2.05072	1.55357	AT5G06570.2	alpha/beta-Hydrolases superfamily protein Chr5:2008075-2011013 REVERSE LENGTH=329 201606
TRINITY_DN6550_c0_g1	4.32736	-2.05037	-2.277	AT5G42760.1	Leucine carboxyl methyltransferase Chr5:17148953-17150105 FORWARD LENGTH=348 201606
TRINITY_DN7298_c0_g1	1.62181	-2.04927	0.427465	AT3G21690.1	MATE efflux family protein Chr3:7638750-7641861 FORWARD LENGTH=506 201606
TRINITY_DN7449_c0_g2	-0.282176	-2.04242	2.3246	AT5G24010.1	Protein kinase superfamily protein Chr5:8113910-8116384 FORWARD LENGTH=824 201606
TRINITY_DN4297_c0_g1	0.139099	-2.03978	1.90068	ATCG01250.1	NADH-quinone oxidoreductase protein ChrC:141854-143708 FORWARD LENGTH=389 201606
TRINITY_DN8074_c0_g1	0.901249	-2.03856	1.13731	AT4G36770.1	UDP-Glycosyltransferase superfamily protein Chr4:17330217-17331590 REVERSE LENGTH=457 201606
TRINITY_DN1517_c0_g1	-0.749929	-2.03528	2.78521	AT4G39490.1	cytochrome P450%2C family 96%2C subfamily A%2C polypeptide 10 Chr4:18365229-18366788 FORWARD LENGTH=519 201606
TRINITY_DN254_c1_g2	3.24959	-2.02709	-1.2225	AT3G62630.1	stress response NST1-like protein (DUF1645) Chr3:23163937-23165079 REVERSE LENGTH=380 201606
TRINITY_DN463_c2_g1	2.27541	-2.02542	-0.249987	AT5G03720.2	heat shock transcription factor A3 Chr5:971913-973683 REVERSE LENGTH=412 201606
TRINITY_DN1258_c0_g1	0.645798	-2.01478	1.36898	UNKNOWN	UNKNOWN
TRINITY_DN987_c1_g1	-0.450397	-2.01117	2.46156	AT4G29120.1	6-phosphogluconate dehydrogenase family protein Chr4:14350861-14351865 FORWARD LENGTH=334 201606
TRINITY_DN1117_c0_g1	-2.6471	-2.01112	4.65822	AT1G30760.1	FAD-binding Berberine family protein
TRINITY_DN4232_c0_g1	-0.85334	-2.00206	2.8554	AT3G02840.1	ARM repeat superfamily protein Chr3:618480-619619 FORWARD LENGTH=379 201606
TRINITY_DN3029_c0_g1	-0.719749	-2.00042	2.72017	AT5G40390.1	Raffinose synthase family protein Chr5:16161720-16165085 FORWARD LENGTH=783 201606
TRINITY_DN5242_c0_g1	-2.76732	-2.00036	4.76768	AT3G14680.1	cytochrome P450
TRINITY_DN1819_c0_g1	4.69691	-1.99824	-2.69868	AT3G57520.1	seed imbibition 2 Chr3:21288982-21292694 REVERSE LENGTH=773 201606
TRINITY_DN3712_c0_g1	-1.20641	-1.99547	3.20188	AT1G76650.3	calmodulin-like 38 Chr1:28766909-28767442 REVERSE LENGTH=177 201606
TRINITY_DN16762_c1_g3	-4.18808	-1.9938	6.18188	AT2G22170.1	Lipase/lipooxygenase2C PLAT/LH2 family protein
TRINITY_DN29_c0_g1	0.506601	-1.99285	1.48625	AT4G06536.1	SPla/RYanodine receptor (SPRY) domain-containing protein Chr4:3360746-3361255 FORWARD LENGTH=169 201606
TRINITY_DN40086_c0_g1	1.2323	-1.99095	0.758653	AT4G12390.1	pectin methylesterase inhibitor 1 Chr4:7336553-7337173 FORWARD LENGTH=206 201606
TRINITY_DN496_c0_g1	0.862231	-1.98956	1.12732	AT1G23800.2	aldehyde dehydrogenase 2B7 Chr1:8412868-8414804 REVERSE LENGTH=408 201606
TRINITY_DN4459_c0_g1	3.39346	-1.98669	-1.40677	AT5G20190.1	Tetratricopeptide repeat (TPR)-like superfamily protein Chr5:6814093-6815171 FORWARD LENGTH=290 201606
TRINITY_DN8647_c0_g1	-0.635513	-1.98663	2.62214	AT1G66160.1	CYS%2C MET%2C PRO%2C and GLY protein 1 Chr1:24637218-24638513 FORWARD LENGTH=431 201606
TRINITY_DN31882_c0_g1	1.94487	-1.98087	0.036002	AT3G45050.4	transmembrane protein Chr3:16476023-16477107 FORWARD LENGTH=158 201606
TRINITY_DN1282_c0_g1	0.769192	-1.98015	1.21096	AT2G36090.1	F-box family protein Chr2:15158631-15159584 FORWARD LENGTH=317 201606
TRINITY_DN2395_c0_g1	1.34613	-1.97773	0.631597	AT2G35470.1	ribosome maturation factor Chr2:14909014-14909720 REVERSE LENGTH=167 201606
TRINITY_DN2540_c0_g2	0.772161	-1.97717	1.20501	AT2G28305.3	Putative lysine decarboxylase family protein Chr2:12081186-12084307 FORWARD LENGTH=213 201606
TRINITY_DN20263_c1_g4	2.83367	-1.97599	-0.857684	AT5G19140.1	aluminum induced protein with YGL and LRDR motifs Chr5:6423398-6425785 FORWARD LENGTH=234 201606
TRINITY_DN9501_c0_g1	1.85565	-1.97117	0.115525	UNKNOWN	UNKNOWN
TRINITY_DN6054_c0_g1	1.19573	-1.95151	0.755781	AT5G66580.1	hypothetical protein Chr5:26572724-26573194 FORWARD LENGTH=156 201606
TRINITY_DN26277_c0_g1	0.362729	-1.95134	1.58861	AT4G02100.1	Heat shock protein DnaJ with tetratricopeptide repeat-containing protein Chr4:930228-932049 FORWARD LENGTH=546 201606
TRINITY_DN1079_c0_g1	2.4947	-1.94897	-0.545728	AT4G21990.2	APS reductase 3
TRINITY_DN1018_c0_g1	0.337143	-1.94824	1.61109	AT2G07706.1	hypothetical protein
TRINITY_DN6243_c0_g1	0.446476	-1.9436	1.49713	UNKNOWN	UNKNOWN
TRINITY_DN4084_c0_g1	-1.54331	-1.94182	3.48513	AT4G36220.1	ferulic acid 5-hydroxylase 1 Chr4:17137584-17139619 REVERSE LENGTH=520 201606
TRINITY_DN1815_c0_g1	-0.893564	-1.94182	2.83538	AT5G19790.1	related to AP2 11 Chr5:6689271-6690032 REVERSE LENGTH=253 201606
TRINITY_DN7313_c0_g1	2.27506	-1.94001	-0.335048	AT3G47980.1	Integral membrane HPP family protein Chr3:17710477-17712631 FORWARD LENGTH=252 201606
TRINITY_DN5496_c0_g1	0.790123	-1.93833	1.14821	AT2G20880.1	Integrase-type DNA-binding superfamily protein Chr2:8986053-8987063 FORWARD LENGTH=336 201606
TRINITY_DN14415_c0_g1	1.60725	-1.93771	0.330463	AT2G23760.3	BEL1-like homeodomain 4 Chr2:10107951-10112736 REVERSE LENGTH=627 201606
TRINITY_DN10115_c0_g2	-0.658076	-1.93595	2.59402	AT1G75950.1	S phase kinase-associated protein 1
TRINITY_DN332_c0_g1	0.674407	-1.93288	1.25847	AT5G41330.2	BTB/POZ domain with WD40/YVTN repeat-like protein Chr5:16536452-16537828 REVERSE LENGTH=458 201606
TRINITY_DN10512_c0_g1	1.29583	-1.92644	0.630604	AT5G15900.1	TRICHOME BIREFRINGENCE-LIKE 19
TRINITY_DN385_c0_g3	2.99215	-1.92084	-1.07132	AT5G63160.1	BTB and TAZ domain protein 1 Chr5:25333485-25335399 REVERSE LENGTH=365 201606
TRINITY_DN3154_c0_g1	1.39359	-1.91924	0.525646	AT5G07100.1	WRKY DNA-binding protein 26 Chr5:2204313-2205647 FORWARD LENGTH=309 201606
TRINITY_DN7117_c0_g1	0.742442	-1.91875	1.17631	AT5G04520.1	3-oxoacyl-acyl-carrier synthase-like protein (Protein of unknown function DUF455) Chr5:1290012-1291063 REVERSE LENGTH=291 201606
TRINITY_DN2638_c1_g2	-1.13043	-1.91812	3.04855	UNKNOWN	UNKNOWN
TRINITY_DN95_c1_g1	-4.52952	-1.91574	6.44526	AT3G19640.1	magnesium transporter 4
TRINITY_DN7461_c0_g1	1.04727	-1.91499	0.867723	AT5G02390.3	TRM32-like protein (DUF3741) Chr5:508764-511710 REVERSE LENGTH=835 201606
TRINITY_DN1020_c0_g2	0.231587	-1.91016	1.67857	AT3G16520.3	UDP-glucosyl transferase 88A1
TRINITY_DN11659_c0_g1	1.50803	-1.90942	0.401395	AT1G01180.1	S-adenosyl-L-methionine-dependent methyltransferases superfamily protein Chr1:75633-76556 FORWARD LENGTH=307 201606
TRINITY_DN4299_c0_g2	0.369977	-1.90859	1.53861	AT3G16510.1	Calcium-dependent lipid-binding (CaLB domain) family protein Chr3:5617112-5618194 REVERSE LENGTH=360 201606
TRINITY_DN9983_c0_g1	0.305219	-1.90495	1.59973	AT3G11820.2	syntaxin of plants 121 Chr3:3729540-3730775 REVERSE LENGTH=315 201606
TRINITY_DN11612_c0_g4	0.28738	-1.90414	1.61676	AT3G19000.2	2-oxoglutarate (2OG) and Fe(II)-dependent oxygenase superfamily protein Chr3:6554004-6554987 REVERSE LENGTH=278 201606
TRINITY_DN14976_c0_g1	2.05379	-1.90339	-0.150394	AT3G15030.4	TCP family transcription factor 4 Chr3:5062308-5063570 FORWARD LENGTH=420 201606
TRINITY_DN8431_c0_g1	-0.972504	-1.90282	2.87533	AT4G32300.1	S-domain-2 5 Chr4:15599970-15602435 FORWARD LENGTH=821 201606
TRINITY_DN5745_c0_g1	1.99167	-1.90053	-0.0911436	AT4G18700.1	CBL-interacting protein kinase 12 Chr4:10289110-10290579 REVERSE LENGTH=489 201606
TRINITY_DN4486_c0_g1	-0.224511	-1.89927	2.12378	AT5G40390.1	Raffinose synthase family protein Chr5:16161720-16165085 FORWARD LENGTH=783 201606
TRINITY_DN1956_c0_g2	-0.440494	-1.89925	2.33974	ATCG00020.1	photosystem II reaction center protein A ChrC:383-1444 REVERSE LENGTH=353 201606
TRINITY_DN1688_c1_g2	-1.32776	-1.89766	3.22542	AT2G19810.1	CCCH-type zinc finger family protein Chr2:8550419-8551498 FORWARD LENGTH=359 201606
TRINITY_DN1097_c0_g1	-1.05019	-1.89584	2.94604	AT3G61510.1	1-amino-cyclopropane-1-carboxylate synthase 2
TRINITY_DN11692_c0_g1	2.44102	-1.89511	-0.545913	AT3G26744.4	basic helix-loop-helix (bHLH) DNA-binding superfamily protein Chr3:9832953-9834790 REVERSE LENGTH=494 201606
TRINITY_DN6330_c0_g1	0.0782353	-1.8931	1.81487	AT4G23050.1	PAS domain-containing protein tyrosine kinase family protein Chr4:12080112-12083708 FORWARD LENGTH=735 201606
TRINITY_DN239_c0_g1	1.102	-1.89296	0.790956	AT1G80840.1	WRKY DNA-binding protein 40 Chr1:30383834-30385356 FORWARD LENGTH=302 201606
TRINITY_DN5605_c1_g2	2.0236	-1.88755	-0.136059	UNKNOWN	UNKNOWN
TRINITY_DN200_c0_g1	0.0152074	-1.88734	1.87213	AT4G35320.1	hypothetical protein Chr4:16806139-16806582 REVERSE LENGTH=147 201606
TRINITY_DN2986_c0_g2	1.01454	-1.88426	0.869725	AT1G01720.1	NAC (No Apical Meristem) domain transcriptional regulator superfamily protein Chr1:268471-269514 FORWARD LENGTH=289 201606
TRINITY_DN778_c0_g2	1.08479	-1.87879	0.793994	AT1G55530.2	RING/U-box superfamily protein Chr1:20729472-20730527 REVERSE LENGTH=351 201606
TRINITY_DN5213_c0_g1	4.72097	-1.87801	-2.84296	AT2G39470.1	PsbP-like protein 2 Chr2:16476335-16477653 FORWARD LENGTH=238 201606
TRINITY_DN463_c1_g1	1.19668	-1.87271	0.676024	AT5G62020.1	heat shock transcription factor B2A Chr5:24916212-24917194 FORWARD LENGTH=299 201606
TRINITY_DN2102_c0_g1	0.93823	-1.86974	0.931513	AT4G18700.1	CBL-interacting protein kinase 12 Chr4:10289110-10290579 REVERSE LENGTH=489 201606
TRINITY_DN3622_c0_g2	2.90724	-1.86914	-1.0381	AT5G43650.1	basic helix-loop-helix (bHLH) DNA-binding superfamily protein Chr5:17533310-17534758 REVERSE LENGTH=247 201606
TRINITY_DN566_c0_g1	1.70088	-1.86656	0.165675	AT2G15760.1	calmodulin-binding protein (DUF1645) Chr2:6865807-6866754 REVERSE LENGTH=315 201606
TRINITY_DN13522_c0_g1	1.36397	-1.86104	0.497075	AT2G31980.1	PHYTOCYSTATIN 2 Chr2:13609246-13609770 REVERSE LENGTH=147 201606
TRINITY_DN27264_c0_g1	-1.16202	-1.85876	3.02078	AT2G45600.1	alpha/beta-Hydrolases superfamily protein Chr2:18789799-18790788 FORWARD LENGTH=329 201606
TRINITY_DN4533_c0_g1	4.20694	-1.85312	-2.35381	AT1G70580.4	alanine-2-oxoglutarate aminotransferase 2 Chr1:26613222-26615845 FORWARD LENGTH=481 201606
TRINITY_DN386_c0_g2	-0.96792	-1.85069	2.81861	AT3G18280.1	Bifunctional inhibitor/lipid-transfer protein/seed storage 2S albumin superfamily protein Chr3:6267102-6267392 FORWARD LENGTH=96 201606
TRINITY_DN1253_c0_g2	2.86729	-1.84785	-1.01944	AT4G12290.1	Copper amine oxidase family protein Chr4:7304434-7306973 FORWARD LENGTH=741 201606
TRINITY_DN14935_c0_g1	0.401604	-1.84718	1.44558	AT3G22240.1	cysteine-rich/transmembrane domain A-like protein Chr2:13674588-13675092 FORWARD LENGTH=71 201606
TRINITY_DN7596_c0_g1	2.80771	-1.84545	-0.962253	AT5G54770.1	thiazole biosynthetic enzyme%2C chloroplast (ARA6) (THI1) (THI4) Chr5:22246634-22247891 FORWARD LENGTH=349 201606
TRINITY_DN3490_c0_g1	4.87619	-1.8439	-3.0323	AT1G18730.1	NDH dependent flow 6 Chr1:6460625-6462107 FORWARD LENGTH=175 201606
TRINITY_DN1221_c3_g1	-0.102251	-1.84382	1.94607	AT5G17420.1	Cellulose synthase family protein Chr5:5736859-5741407 REVERSE LENGTH=1026 201606
TRINITY_DN1526_c1_g4	0.260615	-1.84258	1.58197	UNKNOWN	UNKNOWN
TRINITY_DN551_c0_g2	2.53045	-1.83691	-0.693543	AT5G43850.1	RmlC-like cupins superfamily protein Chr5:17627364-17629122 REVERSE LENGTH=187 201606
TRINITY_DN381_c0_g2	0.171405	-1.83556	1.66416	AT1G18740.1	ROH1%2C putative (DUF793) Chr1:6464125-6465273 FORWARD LENGTH=382 201606
TRINITY_DN752_c0_g2	0.700271	-1.83072	1.13045	AT1G24530.1	Transducin/WD40 repeat-like superfamily protein Chr1:8693287-8694543 FORWARD LENGTH=418 201606
TRINITY_DN3719_c0_g1	0.665692	-1.8285	1.16281	AT4G20170.1	glycosyltransferase family protein (DUF23) Chr4:10896810-10898794 FORWARD LENGTH=504 201606
TRINITY_DN10920_c0_g1	1.65761	-1.82618	0.168571	AT5G46290.1	3-ketoacyl-acyl carrier protein synthase
TRINITY_DN623_c0_g1	0.485767	-1.82562	1.33986	AT1G10020.1	formin-like protein (DUF1005) Chr1:3269939-3271732 REVERSE LENGTH=461 201606
TRINITY_DN27558_c0_g1	0.584908	-1.82376	1.23885	AT3G11760.1	structural maintenance of chromosomes flexible hinge domain protein Chr3:3718529-3721123 FORWARD LENGTH=702 201606
TRINITY_DN660_c1_g2	0.729162	-1.82241	1.09325	UNKNOWN	UNKNOWN
TRINITY_DN4011_c1_g2	2.17709	-1.8213	-0.355796	AT2G45660.1	AGAMOUS-like 20 Chr2:18807799-18810193 REVERSE LENGTH=214 201606
TRINITY_DN6861_c0_g1	-1.18047	-1.81653	2.997	AT2G22500.1	uncoupling protein 5 Chr2:9563531-9564472 REVERSE LENGTH=313 201606
TRINITY_DN2352_c0_g1	1.10268	-1.81642	0.713748	AT2G17230.1	EXORDIUM like 5 Chr2:7494892-7495983 REVERSE LENGTH=363 201606
TRINITY_DN7801_c0_g1	1.54558	-1.81609	0.270514	AT1G21680.1	DPP6 N-terminal domain-like protein Chr1:7613028-7615148 FORWARD LENGTH=706 201606
TRINITY_DN23939_c0_g1	3.15752	-1.81406	-1.34346	AT2G29630.3	thiaminC Chr2:12667395-12669569 FORWARD LENGTH=644 201606
TRINITY_DN1355_c0_g2	-0.95286	-1.81297	2.76583	AT2G35980.1	Late embryogenesis abundant (LEA) hydroxyproline-rich glycoprotein family Chr2:15110635-15111318 FORWARD LENGTH=227 201606
TRINITY_DN1615_c0_g3	0.911558	-1.81006	0.898498	AT3G19580.2	zinc-finger protein 2 Chr3:6803293-6804114 REVERSE LENGTH=273 201606
TRINITY_DN5352_c0_g1	3.0184	-1.80935	-1.20904	AT4G16410.1	transmembrane protein Chr4:9262019-9262576 REVERSE LENGTH=185 201606
TRINITY_DN7701_c0_g1	4.10758	-1.80492	-2.30266	AT2G36145.1	hypothetical protein Chr2:15168571-15169373 FORWARD LENGTH=186 201606
TRINITY_DN11531_c0_g1	4.22282	-1.80297	-2.41986	AT3G50685.1	anti-muellerian hormone type-2 receptor Chr3:18834272-18834748 REVERSE LENGTH=158 201606
TRINITY_DN2600_c0_g1	4.23605	-1.78986	-2.44619	AT1G51110.1	Plastid-lipid associated protein PAP / fibrillin family protein Chr1:18935380-18937484 FORWARD LENGTH=409 201606
TRINITY_DN2596_c2_g1	1.62966	-1.78984	0.160173	AT1G12240.1	Glycosyl hydrolases family 32 protein Chr1:4153699-4157457 FORWARD LENGTH=664 201606
TRINITY_DN39086_c0_g1	-1.96563	-1.7898	3.75543	UNKNOWN	UNKNOWN
TRINITY_DN21055_c0_g1	0.359783	-1.78925	1.42946	UNKNOWN	UNKNOWN
TRINITY_DN4562_c0_g1	1.16518	-1.7879	0.622719	AT5G48150.4	GRAS family transcription factor Chr5:19522497-19524053 REVERSE LENGTH=490 201606
TRINITY_DN2466_c0_g2	5.10522	-1.78567	-3.31956	AT4G32260.1	ATPase%2C F0 complex%2C subunit B/B'%2C bacterial/chloroplast Chr4:15573859-15574586 REVERSE LENGTH=219 201606
TRINITY_DN1322_c0_g1	0.868894	-1.78456	0.915665	AT3G54810.2	Plant-specific GATA-type zinc finger transcription factor family protein Chr3:20296957-20298236 FORWARD LENGTH=322 201606
TRINITY_DN6899_c0_g1	-0.439234	-1.78014	2.21937	AT5G45690.1	histone acetyltransferase (DUF1264) Chr5:18535139-18536259 REVERSE LENGTH=247 201606
TRINITY_DN23416_c0_g1	-0.913814	-1.77679	2.6906	AT2G42350.1	RING/U-box superfamily protein Chr2:17639245-17639898 FORWARD LENGTH=217 201606
TRINITY_DN135604_c4_g1	-1.89957	-1.7765	3.67607	UNKNOWN	UNKNOWN
TRINITY_DN8262_c0_g1	-0.23931	-1.77467	2.01398	AT4G09462.1	Carbohydrate-binding X8 domain superfamily protein Chr4:5996860-5997204 FORWARD LENGTH=114 201606
TRINITY_DN4957_c0_g1	0.978707	-1.77039	0.791681	AT5G24090.1	chitinase A Chr5:8143805-8145153 REVERSE LENGTH=302 201606
TRINITY_DN518_c0_g1	0.55251	-1.76932	1.21681	AT4G18700.1	CBL-interacting protein kinase 12 Chr4:10289110-10290579 REVERSE LENGTH=489 201606
TRINITY_DN2583_c0_g1	1.90079	-1.76925	-0.131539	AT1G53820.1	RING/U-box superfamily protein Chr1:20091491-20092423 FORWARD LENGTH=310 201606
TRINITY_DN49976_c0_g1	0.466034	-1.76905	1.30302	UNKNOWN	UNKNOWN
TRINITY_DN4688_c1_g2	0.583341	-1.7688	1.18545	UNKNOWN	UNKNOWN
TRINITY_DN832_c3_g1	-1.93689	-1.76684	3.70374	UNKNOWN	UNKNOWN
TRINITY_DN5098_c0_g1	0.899385	-1.76576	0.86637	AT4G23810.1	WRKY family transcription factor Chr4:12392666-12393739 REVERSE LENGTH=324 201606
TRINITY_DN6765_c0_g1	1.12131	-1.76572	0.644409	AT2G15480.2	UDP-glucosyl transferase 73B5 Chr2:6758817-6763398 FORWARD LENGTH=494 201606
TRINITY_DN9896_c0_g1	-0.544185	-1.76449	2.30868	AT2G45080.1	cyclin p3%3B1 Chr2:18591688-18592443 FORWARD LENGTH=222 201606
TRINITY_DN30414_c0_g1	-1.82032	-1.76356	3.58388	UNKNOWN	UNKNOWN
TRINITY_DN44019_c0_g1	-0.405095	-1.76331	2.1684	AT5G60490.1	FASCICLIN-like arabinogalactan-protein 12 Chr5:24325916-24326665 REVERSE LENGTH=249 201606
TRINITY_DN14449_c0_g1	0.93353	-1.76255	0.829019	AT4G02130.3	galacturonosyltransferase 6 Chr4:945764-946804 REVERSE LENGTH=346 201606
TRINITY_DN104390_c0_g1	-1.5901	-1.75994	3.35004	AT3G15040.1	senescence regulator
TRINITY_DN104390_c0_g2	-1.5901	-1.75994	3.35004	AT3G15040.1	senescence regulator
TRINITY_DN20881_c0_g1	1.17714	-1.75795	0.580808	AT1G59940.1	response regulator 3 Chr1:22065894-22066895 REVERSE LENGTH=231 201606
TRINITY_DN14868_c0_g2	-2.325	-1.75699	4.082	UNKNOWN	UNKNOWN
TRINITY_DN9833_c0_g1	-0.810163	-1.75403	2.56419	ATMG00180.1	cytochrome C biogenesis 452 ChrM:51293-53611 REVERSE LENGTH=452 201606
TRINITY_DN525_c0_g1	-0.0412019	-1.75368	1.79488	AT1G22360.1	UDP-glucosyl transferase 85A2 Chr1:7895068-7897527 REVERSE LENGTH=481 201606
TRINITY_DN9068_c0_g1	-1.15267	-1.75182	2.90449	UNKNOWN	UNKNOWN
TRINITY_DN9443_c0_g2	0.934995	-1.75054	0.815548	UNKNOWN	UNKNOWN
TRINITY_DN4399_c0_g1	4.03021	-1.75043	-2.27977	AT4G39710.3	FK506-binding protein 16-2 Chr4:18427249-18428325 REVERSE LENGTH=217 201606
TRINITY_DN2610_c0_g1	0.693995	-1.74915	1.05515	AT1G60870.1	maternal effect embryo arrest 9 Chr1:22409712-22410227 FORWARD LENGTH=147 201606
TRINITY_DN13231_c0_g1	2.41667	-1.74796	-0.668719	AT3G21420.1	2-oxoglutarate (2OG) and Fe(II)-dependent oxygenase superfamily protein Chr3:7541579-7543221 FORWARD LENGTH=364 201606
TRINITY_DN13814_c0_g1	0.155864	-1.74614	1.59027	AT1G22360.1	UDP-glucosyl transferase 85A7 Chr1:7890464-7892090 REVERSE LENGTH=487 201606
TRINITY_DN881_c0_g1	0.770263	-1.74516	0.974896	AT4G32940.1	gamma vacuolar processing enzyme Chr4:15900557-15903161 REVERSE LENGTH=494 201606
TRINITY_DN5617_c0_g1	2.88678	-1.74405	-1.14274	AT5G23440.1	ferredoxin/thioredoxin reductase subunit A (variable subunit) 1 Chr5:7903230-7903778 REVERSE LENGTH=182 201606
TRINITY_DN832_c2_g1	-1.92066	-1.74297	3.66364	UNKNOWN	UNKNOWN
TRINITY_DN2771_c0_g1	-0.881183	-1.74296	2.62414	AT2G40000.1	ortholog of sugar beet HS1 PRO-1 2 Chr2:16700649-16701956 REVERSE LENGTH=435 201606
TRINITY_DN38242_c0_g1	5.70317	-1.74049	-3.96268	AT1G55670.1	photosystem I subunit G
TRINITY_DN260_c0_g1	1.22736	-1.73882	0.51146	AT3G54950.1	patatin-like protein 6 Chr3:20359076-20360774 REVERSE LENGTH=488 201606
TRINITY_DN3_c6_g1	0.0806613	-1.73692	1.65626	AT3G63440.1	cytokinin oxidase/dehydrogenase 6 Chr3:23424291-23426265 FORWARD LENGTH=533 201606
TRINITY_DN3040_c0_g4	0.168231	-1.73211	1.56388	AT3G02040.1	senescence-related gene 3 Chr3:348505-349909 REVERSE LENGTH=361 201606
TRINITY_DN11963_c0_g2	-0.980833	-1.73085	2.71169	AT4G21440.1	MYB-like 102 Chr4:11418425-11419652 REVERSE LENGTH=350 201606
TRINITY_DN68_c0_g1	3.10145	-1.73041	-1.37104	AT4G24220.1	NAD(P)-binding Rossmann-fold superfamily protein Chr4:12565219-12566474 FORWARD LENGTH=388 201606
TRINITY_DN775_c0_g1	-0.39337	-1.72801	2.12138	UNKNOWN	UNKNOWN
TRINITY_DN154_c1_g1	0.0820064	-1.72746	1.64546	AT3G19000.1	2-oxoglutarate (2OG) and Fe(II)-dependent oxygenase superfamily protein Chr3:6553668-6554987 REVERSE LENGTH=352 201606
TRINITY_DN38071_c0_g2	-2.11959	-1.72672	3.84631	AT1G11580.2	methylesterase PCR A Chr1:3888667-3890649 FORWARD LENGTH=578 201606
TRINITY_DN1435_c0_g1	1.39972	-1.72507	0.325346	AT4G28290.2	hypothetical protein Chr4:14012032-14012464 REVERSE LENGTH=80 201606
TRINITY_DN2778_c0_g1	-0.569982	-1.72466	2.29464	AT2G22500.1	uncoupling protein 5 Chr2:9563531-9564472 REVERSE LENGTH=313 201606
TRINITY_DN8834_c0_g2	0.154254	-1.72327	1.56901	AT2G31880.1	Leucine-rich repeat protein kinase family protein Chr2:13554920-13556845 FORWARD LENGTH=641 201606
TRINITY_DN9289_c0_g1	0.365318	-1.72292	1.3576	AT3G11410.1	protein phosphatase 2CA Chr3:3584181-3585649 REVERSE LENGTH=399 201606
TRINITY_DN8_c0_g1	0.366571	-1.72002	1.35344	AT5G10030.5	TGACG motif-binding factor 4 Chr5:3137648-3139295 REVERSE LENGTH=364 201606
TRINITY_DN1324_c6_g1	-1.88622	-1.71644	3.60267	UNKNOWN	UNKNOWN
TRINITY_DN375_c0_g1	-0.0737989	-1.71585	1.78965	AT5G11000.1	hypothetical protein (DUF868) Chr5:3479166-3480335 REVERSE LENGTH=389 201606
TRINITY_DN4875_c0_g1	4.23286	-1.71145	-2.52141	AT5G54190.2	protochlorophyllide oxidoreductase A Chr5:21991183-21992238 REVERSE LENGTH=284 201606
TRINITY_DN6016_c0_g1	0.59626	-1.7108	1.11454	AT5G58140.7	phototropin 2 Chr5:23524771-23529993 FORWARD LENGTH=915 201606
TRINITY_DN2012_c0_g1	0.494782	-1.70997	1.21519	AT4G30440.1	UDP-D-glucuronate 4-epimerase 1 Chr4:14881976-14883265 REVERSE LENGTH=429 201606
TRINITY_DN168013_c0_g1	2.8555	-1.70967	-1.14584	UNKNOWN	UNKNOWN
TRINITY_DN3936_c1_g1	0.397345	-1.70865	1.31131	AT1G35140.1	Phosphate-responsive 1 family protein Chr1:12852089-12853018 FORWARD LENGTH=309 201606
TRINITY_DN14518_c0_g1	3.04045	-1.70716	-1.33328	AT1G68740.1	EXS (ERD1/XPR1/SYG1) family protein Chr1:25812735-25816574 REVERSE LENGTH=784 201606
TRINITY_DN8042_c0_g2	1.78903	-1.70393	-0.0851027	AT3G18290.1	zinc finger protein-like protein Chr3:6274308-6280174 FORWARD LENGTH=1254 201606
TRINITY_DN93_c0_g1	4.28415	-1.703	-2.58114	AT4G31530.1	NAD(P)-binding Rossmann-fold superfamily protein Chr4:15282281-15284064 FORWARD LENGTH=324 201606
TRINITY_DN3928_c0_g1	0.762242	-1.70295	0.940711	AT5G48150.4	GRAS family transcription factor Chr5:19522497-19524053 REVERSE LENGTH=490 201606
TRINITY_DN2426_c0_g1	1.16017	-1.7021	0.541924	AT5G05190.1	hypothetical protein (DUF3133) Chr5:1541853-1543875 FORWARD LENGTH=615 201606
TRINITY_DN1759_c0_g1	-0.252247	-1.70138	1.95363	AT3G45620.1	Transducin/WD40 repeat-like superfamily protein Chr3:16745918-16747993 FORWARD LENGTH=481 201606
TRINITY_DN22535_c0_g2	-0.0632667	-1.70115	1.76441	AT1G50630.2	extracellular ligand-gated ion channel protein (DUF3537) Chr1:18751813-18753569 REVERSE LENGTH=428 201606
TRINITY_DN1953_c0_g1	3.14929	-1.70087	-1.44842	AT5G35630.3	glutamine synthetase 2 Chr5:13831220-13833239 FORWARD LENGTH=430 201606
TRINITY_DN11469_c0_g1	1.2341	-1.69864	0.464535	AT3G56630.1	cytochrome P450%2C family 94%2C subfamily D%2C polypeptide 1 Chr1:12637054-12638550 FORWARD LENGTH=498 201606
TRINITY_DN3587_c0_g2	2.75944	-1.69774	-1.06171	AT1G09710.5	Homeodomain-like superfamily protein Chr1:3141301-3144232 FORWARD LENGTH=581 201606
TRINITY_DN28754_c0_g2	3.80854	-1.69654	-2.112	AT1G35420.3	alpha/beta-Hydrolases superfamily protein Chr1:13026545-13027463 FORWARD LENGTH=274 201606
TRINITY_DN3382_c0_g1	2.39256	-1.69317	-0.699397	AT3G18170.1	Glycosyltransferase family 61 protein Chr3:6228393-6229547 FORWARD LENGTH=384 201606
TRINITY_DN9863_c1_g1	1.53259	-1.69201	0.15942	AT4G21210.1	PPDK regulatory protein Chr4:11307002-11308587 FORWARD LENGTH=403 201606
TRINITY_DN2020_c0_g1	-0.356949	-1.69163	2.04858	AT5G12340.2	DUF4228 domain protein Chr5:3992948-3993619 REVERSE LENGTH=223 201606
TRINITY_DN2248_c0_g1	-0.347381	-1.68896	2.03634	AT4G13460.2	SU(VAR)3-9 homolog 9 Chr4:7824653-7826605 REVERSE LENGTH=650 201606
TRINITY_DN5027_c2_g1	1.54918	-1.68489	0.135716	AT4G13395.1	ROTUNDIFOLIA like 12 Chr4:7785883-7786050 REVERSE LENGTH=55 201606
TRINITY_DN1241_c1_g1	0.84109	-1.68394	0.84285	AT3G62660.1	galacturonosyltransferase-like 7 Chr3:23173419-23174504 FORWARD LENGTH=361 201606
TRINITY_DN12801_c3_g1	-2.61062	-1.68298	4.2936	UNKNOWN	UNKNOWN
TRINITY_DN5090_c0_g1	-0.55698	-1.68092	2.2379	AT5G38700.1	cotton fiber protein Chr5:15489690-15490238 FORWARD LENGTH=182 201606
TRINITY_DN1533_c0_g1	-0.0214136	-1.67965	1.70106	AT3G14440.1	nine-cis-epoxycarotenoid dioxygenase 3 Chr3:4831678-4833477 REVERSE LENGTH=599 201606
TRINITY_DN8165_c0_g1	4.14259	-1.678	-2.46459	AT2G04039.1	DUF2996 family protein Chr2:1333464-1334438 FORWARD LENGTH=199 201606
TRINITY_DN3981_c0_g1	0.653835	-1.67714	1.02331	AT5G64740.1	cellulose synthase 6 Chr5:25881555-25886333 FORWARD LENGTH=1084 201606
TRINITY_DN5605_c0_g1	0.761189	-1.67703	0.915843	AT3G09390.2	metallothionein 2A Chr3:2889737-2890188 REVERSE LENGTH=81 201606
TRINITY_DN10231_c0_g2	-0.709626	-1.67243	2.38206	AT3G55420.1	hypothetical protein
TRINITY_DN9745_c0_g1	1.08652	-1.67223	0.58571	UNKNOWN	UNKNOWN
TRINITY_DN1936_c1_g1	2.20916	-1.67163	-0.537533	AT3G56400.1	WRKY DNA-binding protein 70 Chr3:20909082-20910409 REVERSE LENGTH=294 201606
TRINITY_DN3739_c1_g1	0.52996	-1.67157	1.14161	AT1G13740.1	ABI five binding protein 2 Chr1:4713969-4715158 FORWARD LENGTH=348 201606
TRINITY_DN17171_c0_g1	0.381195	-1.67005	1.28886	AT2G40180.1	phosphatase 2C5 Chr2:16782522-16784014 FORWARD LENGTH=390 201606
TRINITY_DN1492_c0_g2	0.3451	-1.66808	1.32298	AT4G33920.1	Protein phosphatase 2C family protein Chr4:16260876-16262703 FORWARD LENGTH=380 201606
TRINITY_DN7275_c0_g1	-0.449342	-1.66674	2.11608	AT1G71450.1	Integrase-type DNA-binding superfamily protein Chr1:26927088-26927639 FORWARD LENGTH=183 201606
TRINITY_DN12_c1_g1	1.76918	-1.66609	-0.103094	AT4G17500.1	ethylene responsive element binding factor 1 Chr4:9759405-9760211 FORWARD LENGTH=268 201606
TRINITY_DN12465_c0_g1	2.29908	-1.66296	-0.636116	AT5G47390.1	myb-like transcription factor family protein Chr5:22980789-22982152 FORWARD LENGTH=233 201606
TRINITY_DN1724_c0_g1	1.54676	-1.66204	0.115278	AT1G55920.1	serine acetyltransferase 2%3B1 Chr1:20912378-20913322 FORWARD LENGTH=314 201606
TRINITY_DN10678_c0_g1	0.197144	-1.6608	1.46365	UNKNOWN	UNKNOWN
TRINITY_DN7600_c0_g1	1.09393	-1.66007	0.566134	AT4G30080.1	auxin response factor 16 Chr4:14703369-14705564 REVERSE LENGTH=670 201606
TRINITY_DN2846_c0_g1	1.46429	-1.65735	0.193064	AT1G31760.1	SWIB/MDM2 domain superfamily protein Chr1:11372602-11373414 REVERSE LENGTH=112 201606
TRINITY_DN15958_c0_g1	0.723357	-1.65486	0.931499	AT3G26330.1	cytochrome P450%2C family 71%2C subfamily B%2C polypeptide 37 Chr3:9646873-9648536 REVERSE LENGTH=500 201606
TRINITY_DN24496_c0_g1	1.62685	-1.65295	0.0260988	AT1G20225.1	Thioredoxin superfamily protein Chr1:7007966-7009318 REVERSE LENGTH=233 201606
TRINITY_DN71299_c0_g1	0.396986	-1.65038	1.25339	AT3G28960.5	Transmembrane amino acid transporter family protein Chr3:10984245-10985767 REVERSE LENGTH=405 201606
TRINITY_DN8509_c0_g2	1.31211	-1.64744	0.335329	AT4G17500.1	ethylene responsive element binding factor 1 Chr4:9759405-9760211 FORWARD LENGTH=268 201606
TRINITY_DN1266_c0_g1	1.53582	-1.64666	0.110836	AT5G63160.1	BTB and TAZ domain protein 2 Chr3:17908482-17910471 REVERSE LENGTH=364 201606
TRINITY_DN20970_c0_g3	-0.501164	-1.64292	2.14409	AT5G55950.2	Nucleotide/sugar transporter family protein Chr5:22658758-22660253 REVERSE LENGTH=310 201606
TRINITY_DN820_c1_g2	2.28137	-1.64227	-0.639105	AT1G68660.2	Ribosomal protein L12/ ATP-dependent Clp protease adaptor protein ClpS family protein Chr1:25778058-25779083 REVERSE LENGTH=159 201606
TRINITY_DN612_c0_g1	1.95753	-1.64225	-0.315276	AT1G10155.1	phloem protein 2-A10 Chr1:3327637-3328448 REVERSE LENGTH=184 201606
TRINITY_DN5857_c0_g1	0.452046	-1.64082	1.18878	AT1G12020.1	hypothetical protein Chr1:4062625-4063305 REVERSE LENGTH=226 201606
TRINITY_DN5016_c0_g1	0.101046	-1.63835	1.5373	UNKNOWN	UNKNOWN
TRINITY_DN836_c0_g2	0.608282	-1.63324	1.02496	AT1G74320.1	Protein kinase superfamily protein Chr1:27941192-27942903 FORWARD LENGTH=350 201606
TRINITY_DN2214_c0_g1	0.736343	-1.63321	0.896869	AT1G74360.1	Leucine-rich repeat protein kinase family protein Chr1:27954299-27957911 FORWARD LENGTH=1106 201606
TRINITY_DN21152_c0_g2	3.01575	-1.62247	-1.39328	AT1G22630.1	SSUH2-like protein Chr1:8003487-8004167 FORWARD LENGTH=110 201606
TRINITY_DN3311_c1_g1	4.00596	-1.62224	-2.38372	AT2G22780.1	peroxisomal NAD-malate dehydrogenase 1 Chr2:9689995-9691923 REVERSE LENGTH=354 201606
TRINITY_DN2692_c0_g1	-2.01679	-1.62153	3.63832	AT2G45430.1	AT-hook motif nuclear-localized protein 22 Chr2:18727848-18728801 FORWARD LENGTH=317 201606
TRINITY_DN7235_c0_g1	1.87792	-1.62133	-0.256588	AT5G15802.1	chaperone Chr5:5156578-5157520 REVERSE LENGTH=99 201606
TRINITY_DN4146_c1_g3	2.30708	-1.62131	-0.685776	AT2G26930.1	4-(cytidine 5'-phospho)-2-C-methyl-D-erithritol kinase Chr2:11491829-11494229 REVERSE LENGTH=383 201606
TRINITY_DN1394_c0_g1	2.46185	-1.61847	-0.843377	AT3G02150.1	plastid transcription factor 1 Chr3:391522-392450 FORWARD LENGTH=278 201606
TRINITY_DN1598_c0_g2	5.98906	-1.61805	-4.37101	AT1G60470.1	galactinol synthase 4
TRINITY_DN119551_c0_g1	4.00981	-1.61747	-2.39235	UNKNOWN	UNKNOWN
TRINITY_DN21619_c0_g1	2.41714	-1.61719	-0.799945	AT4G06744.1	Leucine-rich repeat (LRR) family protein Chr4:4070870-4072084 REVERSE LENGTH=404 201606
TRINITY_DN5480_c0_g1	3.42801	-1.61556	-1.81245	AT1G71000.1	Chaperone DnaJ-domain superfamily protein Chr1:26769336-26770111 REVERSE LENGTH=165 201606
TRINITY_DN17033_c1_g1	0.367869	-1.61357	1.2457	AT5G58430.1	exocyst subunit exo70 family protein B1 Chr5:23621460-23623334 REVERSE LENGTH=624 201606
TRINITY_DN16606_c0_g1	2.33664	-1.61177	-0.724868	AT5G26170.1	WRKY DNA-binding protein 50 Chr5:9147176-9148128 REVERSE LENGTH=173 201606
TRINITY_DN4297_c0_g4	-2.78405	-1.61127	4.39532	ATMG00030.1	hypothetical protein ChrM:11918-12241 FORWARD LENGTH=107 201606
TRINITY_DN10919_c1_g1	3.18232	-1.60764	-1.57467	AT2G24210.1	terpene synthase 10
TRINITY_DN525_c0_g2	3.28479	-1.60675	-1.67805	AT1G22360.1	UDP-glucosyl transferase 85A2 Chr1:7895068-7897527 REVERSE LENGTH=481 201606
TRINITY_DN175_c0_g1	0.492659	-1.60608	1.11342	AT3G58030.4	RING/U-box superfamily protein Chr3:21485527-21486837 FORWARD LENGTH=436 201606
TRINITY_DN564_c0_g1	0.531343	-1.60584	1.0745	AT3G27540.1	beta-1%2C4-N-acetylglucosaminyltransferase family protein Chr3:10205489-10206888 FORWARD LENGTH=390 201606
TRINITY_DN14687_c0_g1	-0.303427	-1.6056	1.90903	AT5G19790.1	related to AP2 11 Chr5:6689271-6690032 REVERSE LENGTH=253 201606
TRINITY_DN4299_c0_g1	-0.103137	-1.6025	1.70564	AT3G16510.1	Calcium-dependent lipid-binding (CaLB domain) family protein Chr3:5617112-5618194 REVERSE LENGTH=360 201606
TRINITY_DN4297_c0_g2	-2.51827	-1.60188	4.12015	ATCG01250.1	NADH-quinone oxidoreductase protein ChrC:141854-143708 FORWARD LENGTH=389 201606
TRINITY_DN23755_c0_g1	0.347207	-1.6013	1.25409	AT2G17705.1	methionine-S-oxide reductase Chr2:7692506-7692889 FORWARD LENGTH=127 201606
TRINITY_DN9803_c0_g1	1.0374	-1.59969	0.562288	UNKNOWN	UNKNOWN
TRINITY_DN13065_c1_g1	-1.8013	-1.59913	3.40043	UNKNOWN	UNKNOWN
TRINITY_DN16513_c0_g1	0.199226	-1.59607	1.39684	AT2G29420.1	glutathione S-transferase tau 7 Chr2:12618111-12618871 REVERSE LENGTH=227 201606
TRINITY_DN6259_c0_g1	0.808418	-1.59601	0.787588	AT5G16490.1	ROP-interactive CRIB motif-containing protein 4 Chr5:5384468-5385205 REVERSE LENGTH=153 201606
TRINITY_DN9542_c0_g1	2.93693	-1.59528	-1.34166	AT3G17820.1	glutamine synthetase 1.3 Chr3:6097503-6099408 FORWARD LENGTH=354 201606
TRINITY_DN5263_c0_g2	1.99362	-1.59332	-0.400299	AT5G58830.1	Subtilisin-like serine endopeptidase family protein Chr5:23755787-23758600 FORWARD LENGTH=710 201606
TRINITY_DN3511_c0_g1	0.671688	-1.59209	0.9204	AT2G31880.1	Leucine-rich repeat protein kinase family protein Chr2:13554920-13556845 FORWARD LENGTH=641 201606
TRINITY_DN9996_c0_g1	0.953811	-1.5906	0.636784	AT2G37330.1	aluminum sensitive 3 Chr2:15669190-15670172 FORWARD LENGTH=273 201606
TRINITY_DN3236_c0_g1	0.874589	-1.59057	0.715983	AT2G39720.2	RING-H2 finger C2A Chr2:16567506-16568711 REVERSE LENGTH=401 201606
TRINITY_DN4226_c0_g1	-0.0677612	-1.58801	1.65577	AT4G03290.1	EF hand calcium-binding protein family Chr4:1442813-1443277 FORWARD LENGTH=154 201606
TRINITY_DN4350_c0_g1	1.11628	-1.58437	0.468091	AT2G38080.1	Laccase/Diphenol oxidase family protein Chr2:15934540-15937352 FORWARD LENGTH=558 201606
TRINITY_DN1688_c0_g1	-0.335435	-1.58235	1.91778	AT5G56550.1	oxidative stress 3 Chr5:22895847-22896502 REVERSE LENGTH=172 201606
TRINITY_DN8539_c1_g1	3.0666	-1.58141	-1.48519	AT1G34060.1	Pyridoxal phosphate (PLP)-dependent transferases superfamily protein Chr1:12396561-12398299 REVERSE LENGTH=463 201606
TRINITY_DN3794_c0_g1	0.98576	-1.57752	0.591757	AT1G68570.1	Major facilitator superfamily protein Chr1:25746811-25750110 FORWARD LENGTH=596 201606
TRINITY_DN1926_c0_g1	4.12562	-1.57518	-2.55044	AT2G41180.1	VQ motif-containing protein Chr2:17165242-17165667 FORWARD LENGTH=141 201606
TRINITY_DN3322_c0_g1	1.064	-1.57476	0.510761	AT5G56270.1	WRKY DNA-binding protein 2 Chr5:22780816-22783137 FORWARD LENGTH=687 201606
TRINITY_DN107_c0_g3	-1.06919	-1.57345	2.64264	AT3G23820.1	UDP-D-glucuronate 4-epimerase 6
TRINITY_DN12384_c0_g1	-3.80812	-1.5714	5.37952	AT1G55020.1	lipoxygenase 1
TRINITY_DN2109_c0_g1	1.3375	-1.56774	0.230243	AT2G42005.1	Transmembrane amino acid transporter family protein Chr2:17531323-17532564 REVERSE LENGTH=413 201606
TRINITY_DN8122_c0_g1	2.68358	-1.56606	-1.11752	UNKNOWN	UNKNOWN
TRINITY_DN3449_c0_g1	2.86666	-1.56501	-1.30165	UNKNOWN	UNKNOWN
TRINITY_DN5357_c0_g1	1.34585	-1.56489	0.219044	AT1G07350.1	RNA-binding (RRM/RBD/RNP motifs) family protein Chr1:2257732-2260101 REVERSE LENGTH=382 201606
TRINITY_DN1647_c0_g1	3.1105	-1.56286	-1.54763	AT1G17870.1	ethylene-dependent gravitropism-deficient and yellow-green-like 3 Chr1:6150036-6152185 REVERSE LENGTH=573 201606
TRINITY_DN5524_c0_g1	-0.435113	-1.56091	1.99603	AT1G53380.5	hypothetical protein (DUF641) Chr1:19913341-19914702 REVERSE LENGTH=453 201606
TRINITY_DN53211_c0_g1	-0.43408	-1.55931	1.99339	UNKNOWN	UNKNOWN
TRINITY_DN21396_c0_g1	-0.225704	-1.55802	1.78373	UNKNOWN	UNKNOWN
TRINITY_DN4297_c0_g5	-2.74479	-1.55766	4.30244	UNKNOWN	UNKNOWN
TRINITY_DN10820_c0_g1	-0.888932	-1.55756	2.44649	AT5G49610.1	F-box family protein
TRINITY_DN18292_c0_g1	0.782737	-1.55585	0.77311	AT1G22470.1	hypothetical protein Chr1:7932908-7933348 REVERSE LENGTH=146 201606
TRINITY_DN1653_c0_g1	3.02368	-1.55448	-1.4692	AT2G41640.3	Glycosyltransferase family 61 protein Chr2:17361168-17362391 FORWARD LENGTH=407 201606
TRINITY_DN2492_c2_g2	2.47154	-1.55269	-0.918851	AT4G24280.1	chloroplast heat shock protein 70-1 Chr4:12590094-12593437 FORWARD LENGTH=718 201606
TRINITY_DN6260_c0_g1	0.863428	-1.55157	0.688144	AT4G15550.1	indole-3-acetate beta-D-glucosyltransferase Chr4:8877877-8879301 REVERSE LENGTH=474 201606
TRINITY_DN5204_c0_g1	-1.07258	-1.55154	2.62412	AT4G27435.1	fiber (DUF1218) Chr4:13723903-13724872 FORWARD LENGTH=173 201606
TRINITY_DN2649_c0_g1	-1.09564	-1.54817	2.64381	ATCG01010.1	NADH-Ubiquinone oxidoreductase (complex I)%2C chain 5 protein ChrC:110398-112638 REVERSE LENGTH=746 201606
TRINITY_DN3447_c0_g1	-0.097908	-1.548	1.6459	AT5G44030.1	cellulose synthase A4 Chr5:17714713-17719564 FORWARD LENGTH=1049 201606
TRINITY_DN13397_c0_g1	2.6858	-1.54768	-1.13813	AT3G16520.2	UDP-glucosyl transferase 88A1 Chr3:5618847-5620833 REVERSE LENGTH=446 201606
TRINITY_DN3750_c0_g2	-2.93549	-1.54281	4.4783	AT1G28135.1	hypothetical protein (DUF868)
TRINITY_DN583_c0_g1	2.47182	-1.54243	-0.929399	AT1G64980.2	Nucleotide-diphospho-sugar transferases superfamily protein Chr1:24137840-24138679 REVERSE LENGTH=279 201606
TRINITY_DN3895_c1_g2	0.171124	-1.53943	1.3683	UNKNOWN	UNKNOWN
TRINITY_DN4932_c0_g1	2.63841	-1.53932	-1.09908	AT3G50120.1	transmembrane protein%2C putative (DUF247) Chr3:18585157-18587246 REVERSE LENGTH=531 201606
TRINITY_DN2263_c2_g1	1.03727	-1.53806	0.500792	AT3G03770.3	Leucine-rich repeat protein kinase family protein Chr3:945303-948436 REVERSE LENGTH=802 201606
TRINITY_DN1009_c0_g1	0.420975	-1.53784	1.11687	AT2G36320.1	A20/AN1-like zinc finger family protein
TRINITY_DN4140_c0_g1	0.372871	-1.53697	1.1641	AT5G44210.1	erf domain protein 9 Chr5:17806742-17807344 FORWARD LENGTH=200 201606
TRINITY_DN4374_c0_g1	2.31047	-1.53634	-0.77413	AT1G01630.1	Sec14p-like phosphatidylinositol transfer family protein Chr1:229206-230675 FORWARD LENGTH=255 201606
TRINITY_DN4190_c0_g1	1.0999	-1.53612	0.436226	AT4G17880.1	Basic helix-loop-helix (bHLH) DNA-binding family protein Chr4:9933702-9935471 REVERSE LENGTH=589 201606
TRINITY_DN13463_c0_g1	1.20957	-1.53575	0.326186	AT5G43420.1	RING/U-box superfamily protein Chr5:17451790-17452917 FORWARD LENGTH=375 201606
TRINITY_DN244_c0_g1	-2.0425	-1.53345	3.57595	AT1G22400.1	UDP-Glycosyltransferase superfamily protein Chr1:7903851-7906607 REVERSE LENGTH=489 201606
TRINITY_DN13299_c0_g1	-0.507127	-1.53252	2.03965	AT4G33330.2	plant glycogenin-like starch initiation protein 3 Chr4:16059754-16063061 REVERSE LENGTH=626 201606
TRINITY_DN2201_c0_g1	1.62463	-1.52663	-0.0980039	AT4G08920.1	cryptochrome 1 Chr4:5724260-5726905 FORWARD LENGTH=681 201606
TRINITY_DN11755_c0_g1	0.346458	-1.51874	1.17228	AT4G15800.1	ralf-like 33 Chr4:8984915-8985265 FORWARD LENGTH=116 201606
TRINITY_DN1027_c0_g2	0.575418	-1.51788	0.94246	AT5G39390.1	Leucine-rich repeat protein kinase family protein
TRINITY_DN5921_c1_g1	1.3428	-1.51487	0.172079	AT3G15050.1	IQ-domain 10 Chr3:5066879-5067892 REVERSE LENGTH=259 201606
TRINITY_DN210_c0_g1	1.79337	-1.51189	-0.281476	AT4G18930.1	RNA ligase/cyclic nucleotide phosphodiesterase family protein Chr4:10370797-10371885 FORWARD LENGTH=181 201606
TRINITY_DN7243_c0_g1	2.29571	-1.51182	-0.783889	AT4G15550.1	indole-3-acetate beta-D-glucosyltransferase Chr4:8877877-8879301 REVERSE LENGTH=474 201606
TRINITY_DN545_c0_g1	4.59061	-1.51165	-3.07895	AT5G13630.1	magnesium-chelatase subunit chlH%2C chloroplast%2C putative / Mg-protoporphyrin IX chelatase%2C putative (CHLH) Chr5:4387567-4392082 REVERSE LENGTH=1381 201606
TRINITY_DN44930_c0_g1	-1.15189	-1.51085	2.66274	AT5G15900.1	TRICHOME BIREFRINGENCE-LIKE 19 Chr5:5189524-5192070 REVERSE LENGTH=426 201606
TRINITY_DN1102_c0_g1	1.37463	-1.51056	0.135932	AT3G56500.1	serine-rich protein-like protein
TRINITY_DN24826_c0_g1	1.98036	-1.50983	-0.470538	AT2G28080.1	UDP-Glycosyltransferase superfamily protein Chr2:11960774-11963227 REVERSE LENGTH=482 201606
TRINITY_DN26_c0_g1	3.97354	-1.50783	-2.46571	AT1G64770.1	NDH-dependent cyclic electron flow 1 Chr1:24057549-24059415 FORWARD LENGTH=348 201606
TRINITY_DN11672_c0_g2	0.669362	-1.50651	0.837144	AT4G16820.1	alpha/beta-Hydrolases superfamily protein Chr4:9467563-9469116 FORWARD LENGTH=517 201606
TRINITY_DN10003_c0_g1	0.0931964	-1.50329	1.41009	AT4G27360.1	Dynein light chain type 1 family protein
TRINITY_DN671_c0_g1	3.7925	-1.5028	-2.2897	AT4G17840.1	CAAX protease self-immunity protein Chr4:9918222-9920190 REVERSE LENGTH=422 201606
TRINITY_DN3122_c0_g1	0.269673	-1.50223	1.23256	AT4G27900.2	CCT motif family protein Chr4:13890858-13892777 FORWARD LENGTH=261 201606
TRINITY_DN7937_c1_g1	0.139695	-1.50218	1.36249	AT2G16890.2	UDP-Glycosyltransferase superfamily protein Chr2:7316938-7319022 FORWARD LENGTH=478 201606
TRINITY_DN7142_c0_g1	2.09197	-1.50152	-0.590447	AT3G06510.1	Glycosyl hydrolase superfamily protein Chr3:2016450-2019533 FORWARD LENGTH=622 201606
TRINITY_DN979_c0_g2	2.95112	-1.50033	-1.45079	AT5G23240.1	DNAJ heat shock N-terminal domain-containing protein Chr5:7826857-7828534 REVERSE LENGTH=465 201606
TRINITY_DN2265_c0_g1	0.459497	-1.49976	1.04027	AT3G16350.1	Homeodomain-like superfamily protein Chr3:5547828-5549397 FORWARD LENGTH=387 201606
TRINITY_DN1489_c2_g1	-0.691282	-1.49894	2.19022	UNKNOWN	UNKNOWN
TRINITY_DN168264_c0_g1	-0.961592	-1.49676	2.45835	AT5G42830.1	HXXXD-type acyl-transferase family protein Chr5:17176384-17177906 FORWARD LENGTH=450 201606
TRINITY_DN928_c0_g1	0.558559	-1.4915	0.93294	AT4G07960.2	Cellulose-synthase-like C12 Chr4:4802628-4805114 REVERSE LENGTH=699 201606
TRINITY_DN9877_c0_g1	1.62732	-1.49087	-0.13645	AT2G29380.1	highly ABA-induced PP2C protein 3 Chr2:12608855-12610124 FORWARD LENGTH=362 201606
TRINITY_DN5790_c0_g2	1.55812	-1.48967	-0.0684527	AT3G43110.1	transmembrane protein Chr3:15091710-15092285 REVERSE LENGTH=191 201606
TRINITY_DN36347_c0_g2	0.365959	-1.48438	1.11842	AT1G70230.1	TRICHOME BIREFRINGENCE-LIKE 27 Chr1:26450389-26451724 FORWARD LENGTH=416 201606
TRINITY_DN1996_c0_g1	3.55606	-1.48415	-2.07191	AT4G35090.1	catalase 2 Chr4:16700937-16703215 REVERSE LENGTH=492 201606
TRINITY_DN5070_c0_g1	1.32175	-1.48084	0.159089	AT2G26150.4	heat shock transcription factor A2 Chr2:11135856-11137217 FORWARD LENGTH=345 201606
TRINITY_DN135657_c0_g1	0.485448	-1.47904	0.993592	AT1G49010.1	Duplicated homeodomain-like superfamily protein Chr1:18132714-18133778 FORWARD LENGTH=314 201606
TRINITY_DN1132_c0_g1	1.24334	-1.47804	0.234708	AT5G27420.1	carbon/nitrogen insensitive 1 Chr5:9684119-9685225 FORWARD LENGTH=368 201606
TRINITY_DN41207_c0_g1	0.54266	-1.47725	0.934592	AT1G12030.1	phosphoenolpyruvate carboxylase%2C putative (DUF506) Chr1:4064751-4066319 REVERSE LENGTH=295 201606
TRINITY_DN11385_c0_g1	-0.0879097	-1.47542	1.56333	AT2G23060.1	Acyl-CoA N-acyltransferases (NAT) superfamily protein Chr2:9812839-9814633 REVERSE LENGTH=413 201606
TRINITY_DN4244_c0_g1	-0.236141	-1.47508	1.71123	AT1G72830.1	nuclear factor Y%2C subunit A3 Chr1:27405699-27407088 REVERSE LENGTH=340 201606
TRINITY_DN9232_c1_g1	-0.0970916	-1.47384	1.57094	AT1G03850.2	Glutaredoxin family protein Chr1:977233-977685 REVERSE LENGTH=150 201606
TRINITY_DN543_c0_g1	1.38132	-1.47052	0.0891986	AT2G18700.1	trehalose phosphatase/synthase 11 Chr2:8109043-8111799 FORWARD LENGTH=862 201606
TRINITY_DN2249_c0_g3	0.332707	-1.47015	1.13745	UNKNOWN	UNKNOWN
TRINITY_DN7647_c0_g1	-0.380681	-1.47002	1.8507	AT1G72790.1	hydroxyproline-rich glycoprotein family protein Chr1:27394848-27396533 FORWARD LENGTH=561 201606
TRINITY_DN3171_c0_g1	0.530246	-1.46959	0.939344	AT2G28110.1	Exostosin family protein Chr2:11978024-11979641 REVERSE LENGTH=448 201606
TRINITY_DN4770_c0_g1	0.598081	-1.46873	0.870649	AT2G26730.1	Leucine-rich repeat protein kinase family protein Chr2:11388621-11391286 FORWARD LENGTH=658 201606
TRINITY_DN3357_c0_g1	-1.929	-1.46854	3.39754	UNKNOWN	UNKNOWN
TRINITY_DN11270_c0_g1	2.40788	-1.46805	-0.939829	AT2G23810.1	tetraspanin8
TRINITY_DN5108_c0_g1	-0.60105	-1.46664	2.06769	UNKNOWN	UNKNOWN
TRINITY_DN740_c0_g1	0.115263	-1.46528	1.35001	AT4G39830.4	Cupredoxin superfamily protein Chr4:18479453-18481184 FORWARD LENGTH=474 201606
TRINITY_DN8888_c0_g1	2.65641	-1.46471	-1.19169	UNKNOWN	UNKNOWN
TRINITY_DN2294_c0_g1	3.1396	-1.46446	-1.67513	AT4G09650.1	F-type H+-transporting ATPase subunit delta Chr4:6100799-6101503 FORWARD LENGTH=234 201606
TRINITY_DN3122_c0_g2	1.55335	-1.46436	-0.0889931	AT5G53420.1	CCT motif family protein Chr5:21673683-21675469 FORWARD LENGTH=264 201606
TRINITY_DN3150_c0_g1	4.16872	-1.46374	-2.70497	AT1G45474.2	photosystem I light harvesting complex protein 5 Chr1:17179353-17180439 FORWARD LENGTH=256 201606
TRINITY_DN254_c2_g1	-0.697357	-1.46313	2.16049	AT1G52140.1	Avr9/Cf-9 rapidly elicited protein Chr1:19407559-19408185 REVERSE LENGTH=208 201606
TRINITY_DN10152_c0_g1	-0.000109379	-1.4607	1.46081	AT2G26490.1	Transducin/WD40 repeat-like superfamily protein
TRINITY_DN5999_c0_g1	3.20592	-1.46031	-1.74562	AT5G63380.1	AMP-dependent synthetase and ligase family protein Chr5:25387581-25390026 REVERSE LENGTH=562 201606
TRINITY_DN1739_c0_g1	0.0769112	-1.45959	1.38267	AT5G12840.4	nuclear factor Y%2C subunit A1 Chr5:4051147-4052961 REVERSE LENGTH=271 201606
TRINITY_DN12213_c1_g1	0.838527	-1.45813	0.619601	AT3G53380.1	Concanavalin A-like lectin protein kinase family protein Chr5:2084094-2086052 FORWARD LENGTH=652 201606
TRINITY_DN3977_c0_g1	-0.0118202	-1.45745	1.46927	AT4G34710.2	arginine decarboxylase 2 Chr4:16560315-16562450 REVERSE LENGTH=711 201606
TRINITY_DN5809_c0_g1	3.02762	-1.45708	-1.57054	AT3G48320.1	cytochrome P450%2C family 71%2C subfamily A%2C polypeptide 21 Chr3:17891241-17892804 FORWARD LENGTH=490 201606
TRINITY_DN7123_c1_g1	0.266514	-1.4554	1.18889	AT1G27970.1	nuclear transport factor 2B Chr1:9746921-9747787 FORWARD LENGTH=126 201606
TRINITY_DN6099_c0_g1	0.348714	-1.45536	1.10665	AT4G18640.1	Leucine-rich repeat protein kinase family protein Chr4:10260481-10263577 FORWARD LENGTH=678 201606
TRINITY_DN6668_c0_g1	3.37938	-1.45527	-1.92411	AT5G64970.1	Mitochondrial substrate carrier family protein Chr5:25958806-25960443 REVERSE LENGTH=428 201606
TRINITY_DN4249_c0_g1	0.319077	-1.45497	1.13589	AT1G53840.1	pectin methylesterase 1 Chr1:20101533-20103458 FORWARD LENGTH=586 201606
TRINITY_DN6000_c0_g2	4.02148	-1.45466	-2.56681	AT4G23430.2	NAD(P)-binding Rossmann-fold superfamily protein Chr4:12229171-12231493 FORWARD LENGTH=322 201606
TRINITY_DN155977_c0_g1	-0.396388	-1.45374	1.85013	AT1G13635.2	DNA glycosylase superfamily protein Chr1:4674248-4675784 FORWARD LENGTH=311 201606
TRINITY_DN10455_c0_g1	2.74909	-1.45303	-1.29605	AT4G26850.1	GDP-L-galactose phosphorylase VITAMIN C DEFECTIVE 5 (VTC5)
TRINITY_DN4092_c0_g1	-0.910065	-1.45293	2.36299	AT2G45050.1	GATA transcription factor 2 Chr2:18582958-18583845 FORWARD LENGTH=264 201606
TRINITY_DN4333_c0_g2	-1.25706	-1.45283	2.70989	AT1G52820.1	2-oxoglutarate (2OG) and Fe(II)-dependent oxygenase superfamily protein Chr1:19669216-19670321 FORWARD LENGTH=317 201606
TRINITY_DN49852_c0_g1	2.18123	-1.4473	-0.733936	AT1G68660.1	Ribosomal protein L12/ ATP-dependent Clp protease adaptor protein ClpS family protein Chr1:25778058-25779083 REVERSE LENGTH=159 201606
TRINITY_DN47843_c0_g1	4.2912	-1.44697	-2.84423	AT1G65230.1	transmembrane protein%2C putative (DUF2358) Chr1:24229167-24230764 FORWARD LENGTH=286 201606
TRINITY_DN7551_c0_g1	1.13026	-1.44673	0.316461	AT2G45750.1	S-adenosyl-L-methionine-dependent methyltransferases superfamily protein Chr2:18842655-18845343 FORWARD LENGTH=631 201606
TRINITY_DN30343_c0_g1	0.313843	-1.44601	1.13217	AT2G27450.3	nitrilase-like protein 1 Chr2:11737666-11738914 REVERSE LENGTH=220 201606
TRINITY_DN27169_c0_g1	4.12832	-1.44432	-2.684	AT2G22780.1	peroxisomal NAD-malate dehydrogenase 1 Chr2:9689995-9691923 REVERSE LENGTH=354 201606
TRINITY_DN53118_c0_g1	2.11628	-1.44295	-0.673333	AT1G31350.1	KAR-UP F-box 1 Chr1:11221519-11222706 REVERSE LENGTH=395 201606
TRINITY_DN816_c0_g2	2.2954	-1.44117	-0.85423	AT2G43050.1	Plant invertase/pectin methylesterase inhibitor superfamily Chr2:17902508-17904174 FORWARD LENGTH=518 201606
TRINITY_DN17028_c2_g2	-0.649328	-1.43979	2.08912	AT3G27170.1	chloride channel B Chr3:10024147-10026921 FORWARD LENGTH=780 201606
TRINITY_DN4466_c0_g1	1.42462	-1.43965	0.0150273	AT5G22300.1	nitrilase 4 Chr5:7379401-7381764 FORWARD LENGTH=355 201606
TRINITY_DN5510_c0_g1	-2.68883	-1.43909	4.12792	AT3G48740.1	Nodulin MtN3 family protein Chr4:12854630-12856351 REVERSE LENGTH=281 201606
TRINITY_DN12530_c0_g1	4.24919	-1.43797	-2.81123	AT5G49740.1	ferric reduction oxidase 7 Chr5:20205549-20208628 REVERSE LENGTH=747 201606
TRINITY_DN2075_c0_g1	3.33746	-1.43449	-1.90297	AT5G30510.1	ribosomal protein S1 Chr5:11619262-11621223 REVERSE LENGTH=416 201606
TRINITY_DN5666_c0_g1	5.21719	-1.43364	-3.78355	AT3G01500.4	carbonic anhydrase 1 Chr3:195173-196716 REVERSE LENGTH=259 201606
TRINITY_DN18893_c0_g1	1.915	-1.43272	-0.482278	AT1G01800.2	NAD(P)-binding Rossmann-fold superfamily protein Chr1:293595-294888 FORWARD LENGTH=260 201606
TRINITY_DN6346_c0_g1	-1.4483	-1.43044	2.87874	AT3G45660.3	Major facilitator superfamily protein Chr3:16762205-16764241 FORWARD LENGTH=557 201606
TRINITY_DN13461_c0_g1	1.56072	-1.42748	-0.133231	UNKNOWN	UNKNOWN
TRINITY_DN10442_c0_g1	0.773094	-1.42687	0.653776	AT2G40350.2	Integrase-type DNA-binding superfamily protein
TRINITY_DN20421_c0_g1	0.599635	-1.42667	0.827031	AT1G67980.1	caffeoyl-CoA 3-O-methyltransferase Chr1:25487724-25488934 FORWARD LENGTH=232 201606
TRINITY_DN11245_c0_g1	1.62129	-1.42542	-0.195873	AT1G07200.2	Double Clp-N motif-containing P-loop nucleoside triphosphate hydrolases superfamily protein
TRINITY_DN1423_c0_g2	1.72931	-1.42514	-0.30417	AT3G26510.6	Octicosapeptide/Phox/Bem1p family protein Chr3:9711886-9712588 REVERSE LENGTH=196 201606
TRINITY_DN18293_c0_g1	0.531448	-1.42498	0.893529	AT1G75000.1	GNS1/SUR4 membrane protein family Chr1:28163650-28164586 FORWARD LENGTH=281 201606
TRINITY_DN35799_c2_g1	-0.488787	-1.4245	1.91328	AT1G20010.1	tubulin beta-5 chain Chr1:6938033-6940481 REVERSE LENGTH=449 201606
TRINITY_DN15005_c0_g1	1.70933	-1.42404	-0.285286	AT4G20280.1	TBP-associated factor 11 Chr4:10953792-10954664 FORWARD LENGTH=210 201606
TRINITY_DN53592_c0_g1	3.55812	-1.42292	-2.1352	AT1G05300.1	zinc transporter 5 precursor Chr1:1545258-1547709 REVERSE LENGTH=360 201606
TRINITY_DN9443_c0_g3	-0.162438	-1.42059	1.58302	UNKNOWN	UNKNOWN
TRINITY_DN5138_c0_g1	-0.972741	-1.42053	2.39327	AT4G26080.1	Protein phosphatase 2C family protein Chr4:13220231-13221828 REVERSE LENGTH=434 201606
TRINITY_DN3979_c0_g1	-0.155381	-1.41967	1.57506	AT5G50240.1	protein-l-isoaspartate methyltransferase 2 Chr5:20451251-20452461 FORWARD LENGTH=309 201606
TRINITY_DN4118_c0_g1	1.4587	-1.4194	-0.0393015	UNKNOWN	UNKNOWN
TRINITY_DN2197_c0_g1	3.55042	-1.41929	-2.13113	AT5G26742.2	DEAD box RNA helicase (RH3) Chr5:9285540-9288871 REVERSE LENGTH=748 201606
TRINITY_DN2244_c1_g1	4.43494	-1.4159	-3.01904	AT5G15710.2	Galactose oxidase/kelch repeat superfamily protein Chr5:5122791-5124137 FORWARD LENGTH=448 201606
TRINITY_DN849_c31_g1	-1.98055	-1.41502	3.39557	UNKNOWN	UNKNOWN
TRINITY_DN7730_c0_g1	1.80204	-1.41391	-0.388136	AT3G57040.2	response regulator 9 Chr3:21110059-21111228 FORWARD LENGTH=234 201606
TRINITY_DN9_c0_g1	-2.11022	-1.41249	3.52271	UNKNOWN	UNKNOWN
TRINITY_DN25221_c0_g1	-0.407494	-1.41244	1.81993	UNKNOWN	UNKNOWN
TRINITY_DN3478_c0_g1	3.92888	-1.4124	-2.51648	AT1G68010.1	hydroxypyruvate reductase Chr1:25493418-25495720 FORWARD LENGTH=386 201606
TRINITY_DN11769_c0_g2	1.36753	-1.41086	0.043326	UNKNOWN	UNKNOWN
TRINITY_DN7084_c0_g1	1.37673	-1.41055	0.0338147	UNKNOWN	UNKNOWN
TRINITY_DN669_c0_g1	4.20125	-1.40993	-2.79133	AT3G01440.1	PsbQ-like 1 Chr3:168478-169407 FORWARD LENGTH=220 201606
TRINITY_DN33364_c0_g1	3.00578	-1.40955	-1.59623	AT2G29670.2	Tetratricopeptide repeat (TPR)-like superfamily protein Chr2:12682309-12684745 REVERSE LENGTH=536 201606
TRINITY_DN982_c0_g1	3.50334	-1.40769	-2.09565	AT3G50660.1	Cytochrome P450 superfamily protein Chr3:18814262-18817168 REVERSE LENGTH=513 201606
TRINITY_DN23815_c0_g1	0.317859	-1.40592	1.08806	AT2G46940.1	fold protein Chr2:19286658-19287505 REVERSE LENGTH=252 201606
TRINITY_DN4197_c0_g1	-1.21445	-1.40546	2.6199	AT2G45510.1	cytochrome P450%2C family 704%2C subfamily A%2C polypeptide 2 Chr2:18753085-18754944 FORWARD LENGTH=511 201606
TRINITY_DN40409_c0_g1	1.08648	-1.40505	0.318566	AT2G46300.1	Late embryogenesis abundant (LEA) hydroxyproline-rich glycoprotein family Chr2:19008392-19009247 FORWARD LENGTH=252 201606
TRINITY_DN10504_c0_g1	1.67801	-1.40348	-0.274533	AT1G64720.1	Polyketide cyclase/dehydrase and lipid transport superfamily protein
TRINITY_DN286_c0_g1	5.58952	-1.40297	-4.18656	AT1G32060.1	phosphoribulokinase Chr1:11532668-11534406 FORWARD LENGTH=395 201606
TRINITY_DN4400_c0_g1	-1.33077	-1.40013	2.7309	AT2G23520.1	Pyridoxal phosphate (PLP)-dependent transferases superfamily protein Chr2:10014256-10016943 REVERSE LENGTH=895 201606
TRINITY_DN12707_c0_g1	-0.954593	-1.39974	2.35433	AT5G10930.1	CBL-interacting protein kinase 5 Chr5:3445569-3446906 REVERSE LENGTH=445 201606
TRINITY_DN29560_c0_g2	1.29802	-1.39931	0.101289	AT3G63470.1	serine carboxypeptidase-like 40 Chr3:23438561-23440862 FORWARD LENGTH=502 201606
TRINITY_DN3249_c0_g1	4.41465	-1.39534	-3.01931	AT2G13360.3	alanine:glyoxylate aminotransferase Chr2:5539417-5540902 REVERSE LENGTH=401 201606
TRINITY_DN1705_c0_g1	4.53691	-1.39509	-3.14182	AT1G03600.1	photosystem II family protein Chr1:898916-899440 FORWARD LENGTH=174 201606
TRINITY_DN3059_c0_g1	3.64431	-1.39363	-2.25067	AT4G12830.1	alpha/beta-Hydrolases superfamily protein Chr4:7531189-7533327 FORWARD LENGTH=393 201606
TRINITY_DN4371_c0_g1	-0.807488	-1.39282	2.20031	AT2G40260.1	Homeodomain-like superfamily protein Chr2:16816818-16818473 REVERSE LENGTH=410 201606
TRINITY_DN5990_c0_g1	4.93988	-1.39278	-3.5471	AT2G23610.1	methyl esterase 3 Chr2:10044410-10046403 REVERSE LENGTH=263 201606
TRINITY_DN38811_c0_g1	0.691128	-1.39268	0.701551	AT1G69850.1	nitrate transporter 1:2 Chr1:26296945-26300407 REVERSE LENGTH=585 201606
TRINITY_DN6100_c0_g1	2.93384	-1.39245	-1.5414	UNKNOWN	UNKNOWN
TRINITY_DN2834_c0_g1	4.12172	-1.39207	-2.72965	AT5G17520.1	root cap 1 (RCP1) Chr5:5772796-5775231 REVERSE LENGTH=415 201606
TRINITY_DN2437_c0_g1	-0.206825	-1.39181	1.59864	AT3G01400.1	ARM repeat superfamily protein Chr3:151920-152987 FORWARD LENGTH=355 201606
TRINITY_DN2019_c0_g1	1.70733	-1.39152	-0.315816	UNKNOWN	UNKNOWN
TRINITY_DN1269_c0_g2	0.274808	-1.39059	1.11579	UNKNOWN	UNKNOWN
TRINITY_DN9579_c1_g1	-1.90207	-1.39003	3.29209	AT4G00430.2	plasma membrane intrinsic protein 1%3B4 Chr4:186569-187531 REVERSE LENGTH=219 201606
TRINITY_DN33865_c0_g1	-0.259764	-1.38817	1.64794	AT2G34930.1	disease resistance family protein / LRR family protein Chr2:14737169-14739886 REVERSE LENGTH=905 201606
TRINITY_DN7365_c0_g1	1.2217	-1.38744	0.165738	AT1G79720.1	Eukaryotic aspartyl protease family protein Chr1:29997259-29998951 REVERSE LENGTH=484 201606
TRINITY_DN8547_c0_g1	-0.261713	-1.38431	1.64602	AT1G79440.1	aldehyde dehydrogenase 5F1 Chr1:29882525-29887275 REVERSE LENGTH=528 201606
TRINITY_DN14554_c0_g1	1.63957	-1.38215	-0.257419	AT3G54420.1	homolog of carrot EP3-3 chitinase Chr3:20145935-20147034 FORWARD LENGTH=273 201606
TRINITY_DN3759_c0_g1	-1.41683	-1.37867	2.7955	UNKNOWN	UNKNOWN
TRINITY_DN32_c0_g1	4.17299	-1.37803	-2.79497	AT5G49740.3	ferric reduction oxidase 7 Chr5:20205856-20208628 REVERSE LENGTH=712 201606
TRINITY_DN1686_c1_g2	2.83014	-1.37625	-1.45389	AT5G14460.1	Pseudouridine synthase family protein Chr5:4660239-4662543 REVERSE LENGTH=540 201606
TRINITY_DN7051_c0_g1	2.31259	-1.37458	-0.93801	AT2G39800.2	delta1-pyrroline-5-carboxylate synthase 1 Chr2:16598516-16601976 REVERSE LENGTH=614 201606
TRINITY_DN5783_c0_g1	0.0193579	-1.3739	1.35454	AT1G75780.1	tubulin beta-1 chain Chr1:28451378-28453602 REVERSE LENGTH=447 201606
TRINITY_DN14686_c0_g4	3.6547	-1.37181	-2.28289	AT2G45290.2	Transketolase Chr2:18672737-18675589 FORWARD LENGTH=741 201606
TRINITY_DN3520_c1_g1	1.74427	-1.36964	-0.374632	AT5G47860.1	Gut esterase (DUF1350) Chr5:19381656-19384310 FORWARD LENGTH=431 201606
TRINITY_DN11277_c0_g1	5.29737	-1.36796	-3.92941	AT3G26060.1	Thioredoxin superfamily protein
TRINITY_DN12977_c0_g1	2.64106	-1.36789	-1.27317	AT5G65980.1	Auxin efflux carrier family protein Chr5:26392444-26394232 FORWARD LENGTH=395 201606
TRINITY_DN3097_c0_g1	4.92129	-1.36502	-3.55627	AT1G60000.1	RNA-binding (RRM/RBD/RNP motifs) family protein Chr1:22093678-22094540 REVERSE LENGTH=258 201606
TRINITY_DN672_c1_g2	1.43592	-1.365	-0.07092	AT3G24450.1	Heavy metal transport/detoxification superfamily protein Chr3:8880286-8881611 REVERSE LENGTH=140 201606
TRINITY_DN825_c1_g1	-1.99636	-1.36436	3.36073	UNKNOWN	UNKNOWN
TRINITY_DN1228_c0_g3	2.12649	-1.36173	-0.764759	AT4G15550.1	indole-3-acetate beta-D-glucosyltransferase Chr4:8877877-8879301 REVERSE LENGTH=474 201606
TRINITY_DN7254_c0_g1	1.50856	-1.35784	-0.150726	AT4G16370.1	oligopeptide transporter Chr4:9247514-9250071 REVERSE LENGTH=737 201606
TRINITY_DN31910_c1_g2	-2.03667	-1.35733	3.39399	UNKNOWN	UNKNOWN
TRINITY_DN6708_c1_g1	-0.263897	-1.35517	1.61906	AT5G09620.1	Octicosapeptide/Phox/Bem1p family protein Chr5:2983757-2985352 REVERSE LENGTH=531 201606
TRINITY_DN3035_c0_g1	4.06501	-1.35449	-2.71052	AT1G61667.1	serine protease%2C putative (Protein of unknown function%2C DUF538) Chr1:22767674-22768269 FORWARD LENGTH=156 201606
TRINITY_DN750_c0_g1	0.315405	-1.35247	1.03706	AT5G22250.1	Polynucleotidyl transferase%2C ribonuclease H-like superfamily protein Chr5:7365605-7366441 REVERSE LENGTH=278 201606
TRINITY_DN14806_c0_g1	1.70721	-1.35209	-0.355114	AT1G34300.1	lectin protein kinase family protein Chr1:12503450-12505939 FORWARD LENGTH=829 201606
TRINITY_DN1157_c1_g1	1.66879	-1.35201	-0.316774	AT2G36630.1	Sulfite exporter TauE/SafE family protein Chr2:15352767-15355050 REVERSE LENGTH=459 201606
TRINITY_DN387_c0_g1	2.93063	-1.35145	-1.57918	AT5G04440.1	RAP release 2%2C galactose-binding-like domain protein%2C putative (DUF1997) Chr5:1254957-1256624 FORWARD LENGTH=255 201606
TRINITY_DN8157_c0_g1	0.1851	-1.3514	1.1663	AT1G18740.1	ROH1%2C putative (DUF793) Chr1:6464125-6465273 FORWARD LENGTH=382 201606
TRINITY_DN14569_c0_g1	1.29986	-1.35037	0.0505097	AT2G01050.1	zinc ion binding / nucleic acid binding protein Chr2:68337-69884 REVERSE LENGTH=515 201606
TRINITY_DN99_c0_g2	-0.683192	-1.35021	2.0334	ATCG00120.1	ATP synthase subunit alpha ChrC:9938-11461 REVERSE LENGTH=507 201606
TRINITY_DN1804_c0_g1	-1.17746	-1.34724	2.5247	AT2G40000.1	ortholog of sugar beet HS1 PRO-1 2 Chr2:16700649-16701956 REVERSE LENGTH=435 201606
TRINITY_DN20166_c0_g1	3.25449	-1.347	-1.9075	AT5G22620.5	phosphoglycerate/bisphosphoglycerate mutase family protein Chr5:7517731-7520223 REVERSE LENGTH=482 201606
TRINITY_DN2_c0_g1	-2.57325	-1.34467	3.91792	ATMG01190.1	ATP synthase subunit 1 ChrM:302166-303689 REVERSE LENGTH=507 201606
TRINITY_DN8869_c0_g1	0.558232	-1.34428	0.786052	AT4G37260.1	myb domain protein 73 Chr4:17540602-17541564 FORWARD LENGTH=320 201606
TRINITY_DN8178_c0_g1	-1.82169	-1.34356	3.16525	AT5G38700.1	cotton fiber protein Chr5:15489690-15490238 FORWARD LENGTH=182 201606
TRINITY_DN4692_c0_g1	0.718193	-1.3435	0.62531	AT5G05250.1	hypothetical protein Chr5:1557116-1557835 REVERSE LENGTH=239 201606
TRINITY_DN5171_c0_g1	4.37392	-1.34027	-3.03366	AT1G15980.1	NDH-dependent cyclic electron flow 1 Chr1:5489314-5491199 FORWARD LENGTH=461 201606
TRINITY_DN26533_c0_g1	4.33839	-1.33763	-3.00075	AT1G74880.1	NAD(P)H:plastoquinone dehydrogenase complex subunit O Chr1:28130112-28131020 REVERSE LENGTH=158 201606
TRINITY_DN16085_c0_g1	2.12186	-1.33745	-0.784412	AT1G12240.1	Glycosyl hydrolases family 32 protein Chr1:4153699-4157457 FORWARD LENGTH=664 201606
TRINITY_DN832_c0_g1	-2.06667	-1.3364	3.40306	UNKNOWN	UNKNOWN
TRINITY_DN49850_c0_g1	3.90263	-1.33499	-2.56765	AT4G19100.1	PAM68-like protein (DUF3464) Chr4:10453453-10454359 FORWARD LENGTH=214 201606
TRINITY_DN7868_c1_g1	2.70113	-1.33253	-1.3686	AT5G17870.1	plastid-specific 50S ribosomal protein 6 Chr5:5907817-5908137 FORWARD LENGTH=106 201606
TRINITY_DN4791_c1_g1	1.26294	-1.33241	0.0694767	AT4G10780.1	LRR and NB-ARC domains-containing disease resistance protein Chr4:6634779-6637457 REVERSE LENGTH=892 201606
TRINITY_DN1631_c0_g1	0.693971	-1.33237	0.638395	AT2G26640.1	3-ketoacyl-CoA synthase 11 Chr2:11330094-11331623 FORWARD LENGTH=509 201606
TRINITY_DN998_c0_g1	3.97674	-1.33086	-2.64588	AT4G33010.1	glycine decarboxylase P-protein 1 Chr4:15926852-15931150 REVERSE LENGTH=1037 201606
TRINITY_DN16726_c0_g1	-0.449487	-1.33002	1.77951	AT2G22750.5	basic helix-loop-helix (bHLH) DNA-binding superfamily protein Chr2:9671922-9673624 FORWARD LENGTH=329 201606
TRINITY_DN12969_c0_g1	0.402236	-1.32786	0.925625	AT5G17420.1	Cellulose synthase family protein Chr5:5736859-5741407 REVERSE LENGTH=1026 201606
TRINITY_DN7362_c0_g1	-2.62878	-1.32778	3.95656	AT5G41761.1	hypothetical protein Chr5:16711437-16711742 FORWARD LENGTH=101 201606
TRINITY_DN8809_c1_g3	-0.31931	-1.32492	1.64423	AT2G37730.1	glycosyltransferase (DUF604) Chr2:15822186-15824538 REVERSE LENGTH=532 201606
TRINITY_DN46814_c0_g1	-1.0772	-1.32181	2.39901	AT3G04070.1	NAC domain containing protein 47 Chr3:1061573-1062976 REVERSE LENGTH=359 201606
TRINITY_DN7818_c0_g2	0.388138	-1.32181	0.933672	AT5G49690.1	UDP-Glycosyltransferase superfamily protein Chr5:20189968-20191350 REVERSE LENGTH=460 201606
TRINITY_DN17806_c0_g1	-0.439498	-1.3211	1.7606	AT2G33310.3	auxin-induced protein 13 Chr2:14114569-14115757 REVERSE LENGTH=246 201606
TRINITY_DN5558_c0_g1	3.25292	-1.3207	-1.93222	AT3G14690.1	cytochrome P450%2C family 72%2C subfamily A%2C polypeptide 15 Chr3:4937410-4939310 FORWARD LENGTH=512 201606
TRINITY_DN1255_c0_g1	1.95827	-1.32049	-0.637781	AT1G71810.1	Protein kinase superfamily protein Chr1:27002602-27007964 REVERSE LENGTH=692 201606
TRINITY_DN3672_c0_g1	-0.178766	-1.31857	1.49734	AT5G47810.1	phosphofructokinase 2 Chr5:19356569-19357989 REVERSE LENGTH=444 201606
TRINITY_DN24304_c0_g1	2.72313	-1.31791	-1.40521	AT5G11450.2	PsbP domain protein (Mog1/PsbP/DUF1795-like photosystem II reaction center PsbP family protein) Chr5:3654421-3656357 FORWARD LENGTH=315 201606
TRINITY_DN13077_c0_g1	0.766265	-1.31636	0.550094	AT4G26590.1	oligopeptide transporter 5 Chr4:13414134-13416850 REVERSE LENGTH=753 201606
TRINITY_DN8094_c0_g1	-0.452673	-1.31328	1.76595	AT5G08139.1	RING/U-box superfamily protein Chr5:2616487-2617617 FORWARD LENGTH=376 201606
TRINITY_DN3418_c0_g1	1.7402	-1.31141	-0.428792	UNKNOWN	UNKNOWN
TRINITY_DN19463_c0_g1	-0.113809	-1.31055	1.42436	AT3G20580.1	COBRA-like protein 10 precursor Chr3:7188063-7190416 REVERSE LENGTH=672 201606
TRINITY_DN21452_c1_g1	2.23035	-1.31016	-0.920188	AT2G15490.3	UDP-glycosyltransferase 73B4 Chr2:6761750-6763398 FORWARD LENGTH=481 201606
TRINITY_DN21169_c0_g1	0.946754	-1.30785	0.361094	AT1G03310.2	debranching enzyme 1 Chr1:813975-816623 FORWARD LENGTH=882 201606
TRINITY_DN5663_c0_g1	-0.391489	-1.30737	1.69886	AT5G16110.1	hypothetical protein Chr5:5261171-5262668 REVERSE LENGTH=244 201606
TRINITY_DN3106_c0_g1	0.64714	-1.30588	0.658737	AT1G21326.1	VQ motif-containing protein Chr1:7469002-7469721 REVERSE LENGTH=239 201606
TRINITY_DN2632_c0_g2	-0.184848	-1.30438	1.48923	AT5G18610.3	Protein kinase superfamily protein Chr5:6192736-6195371 FORWARD LENGTH=513 201606
TRINITY_DN13778_c0_g1	1.92398	-1.30356	-0.620417	AT4G21070.1	breast cancer susceptibility1 Chr4:11248174-11252633 FORWARD LENGTH=941 201606
TRINITY_DN2952_c0_g1	3.66011	-1.30228	-2.35782	AT3G02380.1	CONSTANS-like 2 Chr3:487438-488624 REVERSE LENGTH=347 201606
TRINITY_DN7478_c0_g1	3.71022	-1.29945	-2.41077	AT4G25910.1	NFU domain protein 3 Chr4:13164128-13165094 FORWARD LENGTH=236 201606
TRINITY_DN3429_c0_g1	-0.0312611	-1.29824	1.3295	AT1G64760.2	O-Glycosyl hydrolases family 17 protein Chr1:24054220-24056194 REVERSE LENGTH=481 201606
TRINITY_DN2394_c0_g1	3.93637	-1.29818	-2.63819	AT1G74470.1	Pyridine nucleotide-disulfide oxidoreductase family protein Chr1:27991248-27992845 FORWARD LENGTH=467 201606
TRINITY_DN1883_c0_g1	5.52653	-1.29818	-4.22835	AT2G46820.2	photosystem I P subunit Chr2:19243729-19244870 FORWARD LENGTH=174 201606
TRINITY_DN1423_c0_g1	2.1867	-1.29813	-0.888569	AT3G26510.6	Octicosapeptide/Phox/Bem1p family protein Chr3:9711886-9712588 REVERSE LENGTH=196 201606
TRINITY_DN42453_c0_g1	4.03514	-1.29799	-2.73715	AT1G18170.1	FKBP-like peptidyl-prolyl cis-trans isomerase family protein Chr1:6254291-6255507 FORWARD LENGTH=247 201606
TRINITY_DN4366_c3_g1	-0.0158439	-1.29509	1.31093	AT3G47570.1	Leucine-rich repeat protein kinase family protein Chr3:17527611-17530748 FORWARD LENGTH=1010 201606
TRINITY_DN3985_c0_g1	3.13706	-1.29503	-1.84203	AT5G17230.4	PHYTOENE SYNTHASE Chr5:5659839-5662087 REVERSE LENGTH=422 201606
TRINITY_DN4696_c0_g1	-0.785074	-1.29498	2.08005	AT1G68470.1	Exostosin family protein Chr1:25676545-25678267 REVERSE LENGTH=455 201606
TRINITY_DN4002_c0_g1	-0.0258145	-1.29454	1.32036	AT2G22880.1	VQ motif-containing protein Chr2:9741119-9741463 REVERSE LENGTH=114 201606
TRINITY_DN1013_c0_g1	-0.275246	-1.29354	1.56879	AT3G15680.2	Ran BP2/NZF zinc finger-like
TRINITY_DN3388_c0_g1	-0.397924	-1.2934	1.69132	AT3G01170.1	Ribosomal protein L34e superfamily protein Chr3:58043-58690 FORWARD LENGTH=215 201606
TRINITY_DN61403_c0_g2	-2.23963	-1.29254	3.53217	AT5G44310.2	Late embryogenesis abundant protein (LEA) family protein Chr5:17847998-17849436 REVERSE LENGTH=331 201606
TRINITY_DN3767_c0_g1	3.44472	-1.29158	-2.15314	AT5G48790.1	LOW PSII ACCUMULATION protein (DUF1995) Chr5:19780010-19781977 REVERSE LENGTH=316 201606
TRINITY_DN9325_c0_g1	-1.31092	-1.29081	2.60173	AT5G45530.1	transmembrane protein%2C putative (DUF594) Chr5:18454316-18457222 REVERSE LENGTH=798 201606
TRINITY_DN376_c0_g1	3.4949	-1.28935	-2.20556	AT2G36990.1	RNApolymerase sigma-subunit F Chr2:15537502-15540016 REVERSE LENGTH=547 201606
TRINITY_DN1144_c0_g2	-0.103721	-1.28912	1.39284	AT5G57560.1	Xyloglucan endotransglucosylase/hydrolase family protein Chr5:23307296-23308235 REVERSE LENGTH=284 201606
TRINITY_DN1603_c0_g1	1.50513	-1.28908	-0.216046	AT3G10230.1	lycopene cyclase Chr3:3164340-3165845 REVERSE LENGTH=501 201606
TRINITY_DN3258_c0_g1	2.41135	-1.289	-1.12236	AT1G42550.1	plastid movement impaired1 Chr1:15977131-15979734 FORWARD LENGTH=843 201606
TRINITY_DN7218_c0_g1	0.455761	-1.2866	0.830835	AT5G07610.1	F-box family protein Chr5:2406068-2407330 FORWARD LENGTH=420 201606
TRINITY_DN24667_c0_g1	0.0977604	-1.28589	1.18813	AT5G47850.1	CRINKLY4 related 4 Chr5:19378803-19381058 REVERSE LENGTH=751 201606
TRINITY_DN53_c0_g1	3.34567	-1.2825	-2.06317	AT2G47910.1	chlororespiratory reduction 6 Chr2:19614741-19615559 FORWARD LENGTH=246 201606
TRINITY_DN10882_c0_g1	0.427642	-1.28248	0.854834	AT5G52400.1	cytochrome P450
TRINITY_DN4415_c0_g1	1.61066	-1.28229	-0.328366	AT4G33050.4	calmodulin-binding family protein Chr4:15945235-15946736 REVERSE LENGTH=336 201606
TRINITY_DN4362_c0_g1	0.11058	-1.28153	1.17095	AT1G74110.1	cytochrome P450%2C family 78%2C subfamily A%2C polypeptide 10 Chr1:27866667-27868368 REVERSE LENGTH=537 201606
TRINITY_DN635_c0_g1	3.16253	-1.28046	-1.88207	AT3G46780.1	plastid transcriptionally active 16 Chr3:17228766-17231021 FORWARD LENGTH=510 201606
TRINITY_DN2552_c0_g1	0.167213	-1.27876	1.11154	AT5G53750.1	CBS domain-containing protein Chr5:21817416-21818723 FORWARD LENGTH=408 201606
TRINITY_DN3725_c0_g1	0.379114	-1.27788	0.898764	AT4G11660.1	winged-helix DNA-binding transcription factor family protein Chr4:7043006-7044227 FORWARD LENGTH=377 201606
TRINITY_DN7571_c0_g1	4.12418	-1.27642	-2.84776	AT5G58260.1	oxidoreductases%2C acting on NADH or NADPH%2C quinone or similar compound as acceptor Chr5:23561075-23561929 REVERSE LENGTH=209 201606
TRINITY_DN7375_c0_g1	1.47383	-1.27557	-0.198262	AT2G42690.1	alpha/beta-Hydrolases superfamily protein Chr2:17776356-17777682 REVERSE LENGTH=412 201606
TRINITY_DN8984_c0_g1	0.242121	-1.2755	1.03338	AT2G36890.1	Duplicated homeodomain-like superfamily protein Chr2:15485821-15487245 FORWARD LENGTH=298 201606
TRINITY_DN2543_c0_g1	-1.24342	-1.27427	2.51769	AT2G39380.1	exocyst subunit exo70 family protein H2 Chr2:16447096-16449009 REVERSE LENGTH=637 201606
TRINITY_DN1236_c0_g1	2.07402	-1.27406	-0.799951	AT1G22160.1	senescence-associated family protein (DUF581) Chr1:7823238-7823774 FORWARD LENGTH=147 201606
TRINITY_DN22186_c0_g1	0.13216	-1.27255	1.14039	AT1G22370.2	UDP-glucosyl transferase 85A5 Chr1:7898116-7899879 REVERSE LENGTH=479 201606
TRINITY_DN14005_c0_g1	1.65439	-1.26826	-0.386136	AT1G15890.1	Disease resistance protein (CC-NBS-LRR class) family Chr1:5461406-5463961 FORWARD LENGTH=851 201606
TRINITY_DN5944_c0_g1	0.243072	-1.26701	1.02394	AT4G00340.1	receptor-like protein kinase 4 Chr4:148958-151496 FORWARD LENGTH=818 201606
TRINITY_DN14704_c0_g1	-2.33231	-1.26701	3.59931	AT3G22600.1	Bifunctional inhibitor/lipid-transfer protein/seed storage 2S albumin superfamily protein Chr3:8006711-8007397 REVERSE LENGTH=170 201606
TRINITY_DN9696_c0_g1	0.152293	-1.2639	1.11161	AT5G56220.2	P-loop containing nucleoside triphosphate hydrolases superfamily protein Chr5:22754871-22757792 FORWARD LENGTH=973 201606
TRINITY_DN130_c0_g1	2.5474	-1.26384	-1.28356	AT5G52010.1	C2H2-like zinc finger protein Chr5:21121626-21122816 REVERSE LENGTH=396 201606
TRINITY_DN865_c1_g2	6.40564	-1.26018	-5.14546	AT1G76100.2	plastocyanin 1
TRINITY_DN63027_c0_g1	1.44057	-1.25793	-0.182641	AT2G34070.1	TRICHOME BIREFRINGENCE-LIKE 37 Chr2:14387631-14390160 REVERSE LENGTH=385 201606
TRINITY_DN15566_c0_g1	-0.402274	-1.25758	1.65986	AT5G52640.1	heat shock-like protein Chr5:21352557-21355147 FORWARD LENGTH=700 201606
TRINITY_DN2016_c0_g1	4.8573	-1.25698	-3.60032	AT4G04640.1	ATPase%2C F1 complex%2C gamma subunit protein Chr4:2350761-2351882 REVERSE LENGTH=373 201606
TRINITY_DN12425_c0_g1	2.34436	-1.25665	-1.08771	AT1G68930.2	pentatricopeptide (PPR) repeat-containing protein Chr1:25918392-25920545 FORWARD LENGTH=717 201606
TRINITY_DN1900_c1_g1	-2.06848	-1.25291	3.32139	AT5G06510.6	nuclear factor Y%2C subunit A10 Chr5:1985439-1986591 FORWARD LENGTH=269 201606
TRINITY_DN7283_c0_g1	-2.0099	-1.25225	3.26215	UNKNOWN	UNKNOWN
TRINITY_DN3479_c0_g1	3.63535	-1.2516	-2.38376	AT4G15530.4	pyruvate orthophosphate dikinase Chr4:8864828-8870727 REVERSE LENGTH=956 201606
TRINITY_DN9350_c0_g1	3.82355	-1.25129	-2.57226	AT5G35630.3	glutamine synthetase 2 Chr5:13831220-13833239 FORWARD LENGTH=430 201606
TRINITY_DN21393_c0_g1	-1.17346	-1.25044	2.42391	AT2G37430.1	C2H2 and C2HC zinc fingers superfamily protein Chr2:15706454-15706990 FORWARD LENGTH=178 201606
TRINITY_DN17215_c0_g1	0.429825	-1.24919	0.819369	AT2G02450.1	NAC domain containing protein 35 Chr2:648044-650649 FORWARD LENGTH=379 201606
TRINITY_DN10548_c0_g1	2.05879	-1.24866	-0.810131	AT5G16520.1	transmembrane protein
TRINITY_DN4195_c0_g1	-3.13503	-1.24674	4.38177	AT3G07040.1	NB-ARC domain-containing disease resistance protein Chr3:2226244-2229024 REVERSE LENGTH=926 201606
TRINITY_DN25530_c0_g1	1.6213	-1.24413	-0.377167	AT3G63420.2	Ggamma-subunit 1 Chr3:23417383-23418405 FORWARD LENGTH=98 201606
TRINITY_DN1633_c0_g1	-1.25578	-1.24248	2.49826	AT3G10020.1	plant/protein Chr3:3091225-3091674 REVERSE LENGTH=149 201606
TRINITY_DN29271_c0_g1	2.37964	-1.24131	-1.13833	AT1G08650.1	phosphoenolpyruvate carboxylase kinase 1 Chr1:2752206-2753232 FORWARD LENGTH=284 201606
TRINITY_DN1534_c0_g1	3.96528	-1.24121	-2.72406	AT3G14420.2	Aldolase-type TIM barrel family protein Chr3:4821804-4823899 FORWARD LENGTH=367 201606
TRINITY_DN4086_c0_g2	2.81806	-1.24007	-1.578	AT5G19940.1	Plastid-lipid associated protein PAP / fibrillin family protein Chr5:6739693-6740661 FORWARD LENGTH=239 201606
TRINITY_DN4758_c0_g1	5.08709	-1.23966	-3.84743	AT1G68010.3	hydroxypyruvate reductase Chr1:25493418-25495370 FORWARD LENGTH=360 201606
TRINITY_DN155_c0_g1	3.2945	-1.2393	-2.0552	AT4G33030.1	sulfoquinovosyldiacylglycerol 1 Chr4:15936051-15937566 FORWARD LENGTH=477 201606
TRINITY_DN5318_c0_g1	0.729397	-1.23921	0.509812	AT1G31830.1	Amino acid permease family protein Chr1:11418875-11420362 REVERSE LENGTH=495 201606
TRINITY_DN19572_c0_g1	1.12725	-1.23843	0.111188	AT1G70140.1	formin 8 Chr1:26412688-26415048 REVERSE LENGTH=760 201606
TRINITY_DN4238_c0_g1	3.72215	-1.23795	-2.48421	AT2G34380.1	Putative adipose-regulatory protein (Seipin) Chr2:14512777-14514306 FORWARD LENGTH=509 201606
TRINITY_DN20675_c0_g1	0.33466	-1.23783	0.903174	AT2G05940.1	Protein kinase superfamily protein Chr2:2287514-2289270 REVERSE LENGTH=462 201606
TRINITY_DN1571_c0_g1	-1.55562	-1.23759	2.79321	AT5G50200.3	nitrate transmembrane transporter Chr5:20436308-20437535 FORWARD LENGTH=210 201606
TRINITY_DN5835_c0_g1	2.62931	-1.23661	-1.3927	AT2G37220.1	RNA-binding (RRM/RBD/RNP motifs) family protein Chr2:15634980-15636331 REVERSE LENGTH=289 201606
TRINITY_DN18310_c0_g1	3.28514	-1.23652	-2.04863	AT5G01750.2	LURP-one-like protein (DUF567) Chr5:290034-291109 FORWARD LENGTH=217 201606
TRINITY_DN3638_c0_g1	-0.224929	-1.23561	1.46054	UNKNOWN	UNKNOWN
TRINITY_DN5031_c0_g1	0.32043	-1.23446	0.914029	AT5G37820.1	NOD26-like intrinsic protein 4%3B2 Chr5:15050261-15051542 FORWARD LENGTH=283 201606
TRINITY_DN6958_c0_g1	-1.21856	-1.23446	2.45302	AT5G10180.1	slufate transporter 2%3B1 Chr5:3193225-3196818 FORWARD LENGTH=677 201606
TRINITY_DN6364_c0_g1	4.0471	-1.23372	-2.81338	AT3G63540.1	thylakoid lumenal protein (Mog1/PsbP/DUF1795-like photosystem II reaction center PsbP family protein) Chr3:23459372-23459803 REVERSE LENGTH=143 201606
TRINITY_DN5331_c0_g2	-1.13659	-1.23039	2.36698	AT1G54050.2	HSP20-like chaperones superfamily protein Chr1:20179558-20180122 REVERSE LENGTH=155 201606
TRINITY_DN12300_c0_g1	1.89021	-1.22847	-0.661738	AT1G27510.1	UvrB/UvrC domain protein (DUF3506) Chr1:9554945-9558293 REVERSE LENGTH=651 201606
TRINITY_DN19832_c0_g1	-0.555153	-1.22836	1.78351	AT1G22360.1	UDP-glucosyl transferase 85A2 Chr1:7895068-7897527 REVERSE LENGTH=481 201606
TRINITY_DN3986_c0_g1	3.63994	-1.22707	-2.41288	AT3G08920.1	Rhodanese/Cell cycle control phosphatase superfamily protein Chr3:2712274-2713117 FORWARD LENGTH=214 201606
TRINITY_DN6773_c1_g1	1.60833	-1.22356	-0.384777	AT5G39980.1	Tetratricopeptide repeat (TPR)-like superfamily protein Chr5:16001036-16003072 REVERSE LENGTH=678 201606
TRINITY_DN18918_c0_g1	-0.541473	-1.22176	1.76323	AT2G01050.1	zinc ion binding / nucleic acid binding protein Chr2:68337-69884 REVERSE LENGTH=515 201606
TRINITY_DN6718_c0_g1	-0.392812	-1.22165	1.61446	AT1G68760.1	nudix hydrolase 1 Chr1:25829090-25829607 FORWARD LENGTH=147 201606
TRINITY_DN110_c0_g1	4.95989	-1.22096	-3.73894	AT3G47070.1	thylakoid soluble phosphoprotein
TRINITY_DN1560_c0_g1	-0.337212	-1.2207	1.55791	AT4G38540.1	FAD/NAD(P)-binding oxidoreductase family protein Chr4:18023187-18024827 FORWARD LENGTH=407 201606
TRINITY_DN5680_c0_g1	1.82271	-1.21707	-0.605631	AT4G15450.1	Senescence/dehydration-associated protein-like protein Chr4:8839437-8841162 FORWARD LENGTH=381 201606
TRINITY_DN3916_c0_g1	2.20881	-1.21656	-0.992246	AT1G09900.1	Pentatricopeptide repeat (PPR-like) superfamily protein Chr1:3218133-3219929 FORWARD LENGTH=598 201606
TRINITY_DN1526_c1_g2	-0.253968	-1.21519	1.46916	AT5G49665.1	Zinc finger (C3HC4-type RING finger) family protein Chr5:20167119-20169420 REVERSE LENGTH=740 201606
TRINITY_DN5198_c0_g1	6.01933	-1.21425	-4.80509	AT1G03130.1	photosystem I subunit D-2
TRINITY_DN1547_c0_g1	-0.312527	-1.21394	1.52647	AT5G66170.3	sulfurtransferase 18 Chr5:26447828-26448586 FORWARD LENGTH=136 201606
TRINITY_DN4796_c0_g1	3.89318	-1.21375	-2.67943	AT2G48070.2	resistance to phytophthora 1 Chr2:19662863-19663773 FORWARD LENGTH=197 201606
TRINITY_DN14887_c0_g1	-0.161354	-1.21299	1.37434	AT4G23410.1	tetraspanin5 Chr4:12224094-12225206 FORWARD LENGTH=281 201606
TRINITY_DN6228_c0_g2	-1.11124	-1.21295	2.32419	AT1G56220.3	Dormancy/auxin associated family protein Chr1:21043339-21044469 FORWARD LENGTH=165 201606
TRINITY_DN436_c0_g1	-0.232524	-1.21216	1.44469	AT3G01470.1	homeobox 1 Chr3:182648-184034 REVERSE LENGTH=272 201606
TRINITY_DN22378_c0_g1	-0.452227	-1.2101	1.66233	AT3G16520.2	UDP-glucosyl transferase 88A1 Chr3:5618847-5620833 REVERSE LENGTH=446 201606
TRINITY_DN7100_c1_g1	2.5379	-1.20989	-1.32801	AT1G68660.1	Ribosomal protein L12/ ATP-dependent Clp protease adaptor protein ClpS family protein Chr1:25778058-25779083 REVERSE LENGTH=159 201606
TRINITY_DN7678_c0_g1	3.12419	-1.20981	-1.91438	AT1G61190.4	LRR and NB-ARC domains-containing disease resistance protein Chr1:22557602-22560425 FORWARD LENGTH=857 201606
TRINITY_DN8976_c0_g2	2.06951	-1.20615	-0.863357	AT2G27830.1	hypothetical protein Chr2:11860734-11861306 FORWARD LENGTH=190 201606
TRINITY_DN8533_c0_g1	1.32503	-1.20018	-0.124848	AT2G39670.2	Radical SAM superfamily protein Chr2:16534303-16536986 FORWARD LENGTH=431 201606
TRINITY_DN6482_c0_g1	3.82403	-1.19982	-2.62421	AT1G54500.1	Rubredoxin-like superfamily protein Chr1:20357084-20357671 REVERSE LENGTH=195 201606
TRINITY_DN8207_c0_g1	2.68185	-1.19857	-1.48328	AT4G25170.1	Uncharacterized conserved protein (UCP012943) Chr4:12909740-12911389 FORWARD LENGTH=344 201606
TRINITY_DN513_c0_g1	-0.319476	-1.19833	1.51781	AT3G19290.4	ABRE binding factor 4 Chr3:6687956-6689470 FORWARD LENGTH=410 201606
TRINITY_DN74167_c0_g1	-0.56133	-1.19801	1.75934	AT5G54300.1	cotton fiber-like protein (DUF761) Chr5:22054270-22055342 REVERSE LENGTH=326 201606
TRINITY_DN12502_c0_g1	-0.599081	-1.19774	1.79682	AT1G23780.1	F-box family protein Chr1:8407053-8408480 REVERSE LENGTH=475 201606
TRINITY_DN20815_c2_g1	0.378973	-1.19711	0.818139	AT1G22370.2	UDP-glucosyl transferase 85A5 Chr1:7898116-7899879 REVERSE LENGTH=479 201606
TRINITY_DN10490_c0_g1	-0.573299	-1.19631	1.7696	AT5G64660.1	CYS2C MET2C PRO2C and GLY protein 2
TRINITY_DN381_c0_g4	-0.352422	-1.1962	1.54862	AT1G18740.1	ROH1%2C putative (DUF793) Chr1:6464125-6465273 FORWARD LENGTH=382 201606
TRINITY_DN4172_c0_g1	-0.626383	-1.19577	1.82215	AT5G63350.1	von willebrand factor A domain protein Chr5:25380216-25381124 REVERSE LENGTH=302 201606
TRINITY_DN2469_c0_g1	-1.95729	-1.19554	3.15283	AT3G11650.1	NDR1/HIN1-like 2 Chr3:3676264-3676986 REVERSE LENGTH=240 201606
TRINITY_DN2044_c0_g1	1.59374	-1.19554	-0.398194	AT3G18830.1	polyol/monosaccharide transporter 5 Chr3:6489000-6491209 REVERSE LENGTH=539 201606
TRINITY_DN8564_c0_g1	-0.477757	-1.19396	1.67172	AT5G23860.2	tubulin beta 8 Chr5:8042962-8044528 FORWARD LENGTH=449 201606
TRINITY_DN7277_c0_g1	5.03822	-1.19388	-3.84434	AT1G51400.1	Photosystem II 5 kD protein Chr1:19052172-19052492 REVERSE LENGTH=106 201606
TRINITY_DN10751_c0_g2	-0.000932152	-1.19382	1.19475	AT2G26110.1	bromodomain protein (DUF761)
TRINITY_DN730_c0_g1	3.2684	-1.19312	-2.07527	AT4G19185.1	nodulin MtN21 /EamA-like transporter family protein Chr4:10489201-10491488 REVERSE LENGTH=398 201606
TRINITY_DN3662_c0_g1	3.41274	-1.1927	-2.22004	AT1G17220.1	Translation initiation factor 2%2C small GTP-binding protein Chr1:5885383-5890165 FORWARD LENGTH=1026 201606
TRINITY_DN9899_c0_g1	2.40062	-1.18928	-1.21133	AT5G46580.1	pentatricopeptide (PPR) repeat-containing protein Chr5:18897510-18899645 REVERSE LENGTH=711 201606
TRINITY_DN100_c0_g3	1.06529	-1.18904	0.123749	AT1G23070.1	organic solute transporter ostalpha protein (DUF300) Chr1:8174011-8175758 REVERSE LENGTH=403 201606
TRINITY_DN922_c0_g1	1.85049	-1.18826	-0.66223	AT1G07080.1	Thioredoxin superfamily protein Chr1:2170069-2171861 FORWARD LENGTH=265 201606
TRINITY_DN266_c0_g1	1.54601	-1.18716	-0.358856	AT1G64940.1	cytochrome P450%2C family 87%2C subfamily A%2C polypeptide 6 Chr1:24123789-24125324 FORWARD LENGTH=511 201606
TRINITY_DN7399_c0_g1	-0.0808774	-1.18492	1.2658	AT3G25600.1	Calcium-binding EF-hand family protein Chr3:9307367-9307852 FORWARD LENGTH=161 201606
TRINITY_DN4848_c0_g1	3.27298	-1.18174	-2.09125	AT3G61770.1	Acid phosphatase/vanadium-dependent haloperoxidase-related protein Chr3:22864635-22866248 FORWARD LENGTH=284 201606
TRINITY_DN4578_c0_g1	-0.901154	-1.18168	2.08284	AT5G10860.1	Cystathionine beta-synthase (CBS) family protein Chr5:3429173-3430142 REVERSE LENGTH=206 201606
TRINITY_DN7267_c0_g2	1.89572	-1.18072	-0.714995	AT3G53920.1	RNApolymerase sigma-subunit C Chr3:19961041-19963820 REVERSE LENGTH=571 201606
TRINITY_DN13258_c0_g1	2.2565	-1.18012	-1.07638	AT1G70070.1	DEAD/DEAH box helicase Chr1:26390016-26394148 REVERSE LENGTH=1171 201606
TRINITY_DN2725_c0_g1	2.93878	-1.17985	-1.75893	AT5G58140.7	phototropin 2 Chr5:23524771-23529993 FORWARD LENGTH=915 201606
TRINITY_DN16468_c1_g1	-0.540652	-1.17917	1.71982	UNKNOWN	UNKNOWN
TRINITY_DN143_c0_g1	4.30389	-1.17913	-3.12476	AT5G19220.1	ADP glucose pyrophosphorylase large subunit 1 Chr5:6463931-6466775 REVERSE LENGTH=522 201606
TRINITY_DN3276_c0_g2	2.77638	-1.1767	-1.59968	AT1G80870.1	Protein kinase superfamily protein Chr1:30392133-30394211 FORWARD LENGTH=692 201606
TRINITY_DN377_c0_g1	1.89855	-1.17647	-0.722083	AT1G17420.1	lipoxygenase 3 Chr1:5977512-5981384 FORWARD LENGTH=919 201606
TRINITY_DN289_c0_g2	-0.80812	-1.17603	1.98415	AT2G21660.2	cold%2C circadian rhythm%2C and rna binding 2 Chr2:9265477-9266316 REVERSE LENGTH=159 201606
TRINITY_DN7547_c0_g1	-0.885079	-1.17512	2.06019	AT2G21180.1	transmembrane protein Chr2:9074956-9075351 REVERSE LENGTH=131 201606
TRINITY_DN5253_c1_g1	-1.46943	-1.17415	2.64357	AT5G09800.1	ARM repeat superfamily protein Chr5:3043123-3044352 REVERSE LENGTH=409 201606
TRINITY_DN1113_c0_g1	3.13027	-1.17316	-1.9571	AT5G20140.1	SOUL heme-binding family protein
TRINITY_DN2596_c0_g4	-0.00549809	-1.17246	1.17796	AT2G41900.1	CCCH-type zinc finger protein with ARM repeat domain-containing protein Chr2:17491352-17493502 FORWARD LENGTH=716 201606
TRINITY_DN83290_c0_g1	-0.443854	-1.17192	1.61577	AT3G29075.1	glycine-rich protein Chr3:11051645-11052629 REVERSE LENGTH=294 201606
TRINITY_DN11667_c0_g1	1.397	-1.17155	-0.22545	AT3G47490.1	HNH endonuclease Chr3:17498337-17500731 FORWARD LENGTH=234 201606
TRINITY_DN14697_c0_g1	1.43386	-1.17112	-0.262742	AT3G18110.1	Pentatricopeptide repeat (PPR) superfamily protein Chr3:6204940-6209691 REVERSE LENGTH=1440 201606
TRINITY_DN10797_c0_g1	-0.61695	-1.16999	1.78694	AT1G59590.1	ZCF37
TRINITY_DN5781_c0_g1	-2.44132	-1.16989	3.61121	AT2G24430.2	NAC domain containing protein 38 Chr2:10383517-10386386 REVERSE LENGTH=316 201606
TRINITY_DN17909_c0_g1	3.05892	-1.16983	-1.8891	AT4G15545.1	PH-response transcription factor Chr4:8875932-8877567 FORWARD LENGTH=337 201606
TRINITY_DN12224_c0_g1	-2.15179	-1.16974	3.32154	AT3G22600.1	Bifunctional inhibitor/lipid-transfer protein/seed storage 2S albumin superfamily protein Chr3:8006711-8007397 REVERSE LENGTH=170 201606
TRINITY_DN3130_c0_g1	1.58551	-1.16906	-0.416454	AT1G19180.2	jasmonate-zim-domain protein 1 Chr1:6622708-6623271 FORWARD LENGTH=187 201606
TRINITY_DN21218_c0_g1	1.18328	-1.16884	-0.0144356	AT5G50210.1	quinolinate synthase Chr5:20442803-20445706 FORWARD LENGTH=718 201606
TRINITY_DN4230_c0_g1	1.93477	-1.16821	-0.766555	AT2G35130.3	Tetratricopeptide repeat (TPR)-like superfamily protein Chr2:14807589-14810164 REVERSE LENGTH=588 201606
TRINITY_DN3994_c0_g1	2.13956	-1.16806	-0.971494	AT2G24820.1	translocon at the inner envelope membrane of chloroplasts 55-II Chr2:10575038-10576829 FORWARD LENGTH=539 201606
TRINITY_DN3276_c0_g1	4.31993	-1.16794	-3.15198	AT1G80870.1	Protein kinase superfamily protein Chr1:30392133-30394211 FORWARD LENGTH=692 201606
TRINITY_DN102_c0_g2	4.20035	-1.16761	-3.03274	AT5G23240.1	DNAJ heat shock N-terminal domain-containing protein
TRINITY_DN17783_c0_g3	-0.766756	-1.16713	1.93389	AT4G18050.1	P-glycoprotein 9 Chr4:10022205-10027280 FORWARD LENGTH=1236 201606
TRINITY_DN14822_c0_g1	2.27678	-1.16681	-1.10997	AT3G53170.4	LOW protein: PPR containing protein Chr3:19704729-19706158 REVERSE LENGTH=447 201606
TRINITY_DN2571_c0_g1	-0.22194	-1.16569	1.38763	AT1G76090.1	sterol methyltransferase 3 Chr1:28550592-28551671 REVERSE LENGTH=359 201606
TRINITY_DN7837_c0_g1	2.93251	-1.1622	-1.7703	AT2G21370.2	xylulose kinase-1 Chr2:9137582-9139573 REVERSE LENGTH=385 201606
TRINITY_DN13138_c0_g1	1.60556	-1.16189	-0.443668	AT1G07630.1	pol-like 5 Chr1:2349189-2351437 FORWARD LENGTH=662 201606
TRINITY_DN537_c0_g1	3.44482	-1.1615	-2.28332	AT1G17220.1	Translation initiation factor 2%2C small GTP-binding protein Chr1:5885383-5890165 FORWARD LENGTH=1026 201606
TRINITY_DN13739_c0_g3	-1.57603	-1.16123	2.73726	AT4G29720.1	polyamine oxidase 5 Chr4:14553456-14555057 REVERSE LENGTH=533 201606
TRINITY_DN9668_c0_g1	2.58848	-1.15933	-1.42915	AT5G57180.2	chloroplast import apparatus 2 Chr5:23168393-23170763 FORWARD LENGTH=435 201606
TRINITY_DN12449_c0_g2	2.173	-1.15841	-1.01459	AT1G13360.1	hypothetical protein Chr1:4577229-4577813 REVERSE LENGTH=194 201606
TRINITY_DN19508_c0_g2	0.420482	-1.15805	0.737572	AT2G37940.2	Inositol phosphorylceramide synthase 2 Chr2:15877169-15879411 FORWARD LENGTH=305 201606
TRINITY_DN25518_c0_g1	-1.41156	-1.15801	2.56957	ATMG00640.1	hydrogen ion transporting ATP synthases%2C rotational mechanism%3Bzinc ion binding protein ChrM:188084-188662 REVERSE LENGTH=192 201606
TRINITY_DN18937_c0_g1	2.683	-1.15726	-1.52575	AT1G66840.2	PLASTID MOVEMENT IMPAIRED protein (DUF827) Chr1:24933998-24936116 REVERSE LENGTH=607 201606
TRINITY_DN20437_c0_g1	1.67367	-1.15716	-0.516512	AT4G17670.1	senescence-associated family protein (DUF581) Chr4:9833948-9834663 REVERSE LENGTH=159 201606
TRINITY_DN8509_c0_g1	1.51917	-1.15664	-0.362535	AT4G17500.1	ethylene responsive element binding factor 1 Chr4:9759405-9760211 FORWARD LENGTH=268 201606
TRINITY_DN28016_c0_g2	0.110264	-1.15646	1.0462	UNKNOWN	UNKNOWN
TRINITY_DN8173_c0_g1	1.30651	-1.15603	-0.150479	AT5G52190.1	Sugar isomerase (SIS) family protein Chr5:21201817-21202443 REVERSE LENGTH=208 201606
TRINITY_DN8_c0_g2	-0.0401904	-1.15458	1.19477	AT5G65210.7	bZIP transcription factor family protein Chr5:26059031-26060749 FORWARD LENGTH=368 201606
TRINITY_DN2002_c0_g1	2.49477	-1.15171	-1.34306	AT4G34290.1	SWIB/MDM2 domain superfamily protein Chr4:16410883-16412122 FORWARD LENGTH=144 201606
TRINITY_DN2088_c0_g1	3.72131	-1.15152	-2.56979	AT5G05740.3	ethylene-dependent gravitropism-deficient and yellow-green-like 2 Chr5:1724023-1726859 REVERSE LENGTH=524 201606
TRINITY_DN3348_c0_g1	-0.552201	-1.14642	1.69862	AT5G64260.1	EXORDIUM like 2 Chr5:25703980-25704897 FORWARD LENGTH=305 201606
TRINITY_DN5157_c0_g1	5.21	-1.14523	-4.06477	AT1G60950.1	2Fe-2S ferredoxin-like superfamily protein Chr1:22444565-22445011 FORWARD LENGTH=148 201606
TRINITY_DN248_c0_g1	-0.63942	-1.14478	1.7842	AT1G27090.1	glycine-rich protein Chr1:9404041-9406098 REVERSE LENGTH=420 201606
TRINITY_DN14079_c0_g1	-0.402792	-1.14443	1.54722	AT3G17390.1	S-adenosylmethionine synthetase family protein Chr3:5952484-5953665 REVERSE LENGTH=393 201606
TRINITY_DN19069_c0_g1	-1.38924	-1.1438	2.53304	AT4G11290.1	Peroxidase superfamily protein Chr4:6869993-6871476 FORWARD LENGTH=326 201606
TRINITY_DN27074_c0_g1	-1.93335	-1.14378	3.07713	ATMG00580.1	NADH dehydrogenase subunit 4 ChrM:161693-169674 FORWARD LENGTH=495 201606
TRINITY_DN10948_c0_g1	1.18729	-1.14202	-0.0452726	AT5G03720.2	heat shock transcription factor A3
TRINITY_DN6570_c0_g1	0.06313	-1.1417	1.07857	UNKNOWN	UNKNOWN
TRINITY_DN6360_c0_g1	3.00376	-1.14078	-1.86297	AT1G13270.2	methionine aminopeptidase 1B Chr1:4544999-4546574 FORWARD LENGTH=283 201606
TRINITY_DN17819_c0_g1	1.77173	-1.13993	-0.631802	AT2G45660.1	AGAMOUS-like 20 Chr2:18807799-18810193 REVERSE LENGTH=214 201606
TRINITY_DN34084_c0_g1	-0.555547	-1.13808	1.69362	AT1G06330.1	Heavy metal transport/detoxification superfamily protein Chr1:1931671-1932353 REVERSE LENGTH=150 201606
TRINITY_DN3833_c0_g1	1.96211	-1.13492	-0.827191	AT1G09960.1	sucrose transporter 4 Chr1:3244258-3246718 FORWARD LENGTH=510 201606
TRINITY_DN5759_c1_g1	5.51058	-1.13475	-4.37583	AT1G32470.1	Single hybrid motif superfamily protein Chr1:11739479-11740246 REVERSE LENGTH=166 201606
TRINITY_DN9228_c0_g1	2.98888	-1.13444	-1.85443	AT1G26230.1	TCP-1/cpn60 chaperonin family protein Chr1:9072388-9075272 REVERSE LENGTH=611 201606
TRINITY_DN2474_c0_g2	3.0236	-1.13439	-1.88921	AT4G10300.1	RmlC-like cupins superfamily protein Chr4:6384564-6385946 FORWARD LENGTH=134 201606
TRINITY_DN12927_c0_g1	-2.00358	-1.13399	3.13757	AT1G77120.1	alcohol dehydrogenase 1 Chr1:28975509-28977216 FORWARD LENGTH=379 201606
TRINITY_DN13072_c0_g2	-0.891598	-1.13381	2.02541	AT1G10140.1	Uncharacterized conserved protein UCP031279 Chr1:3322970-3323473 REVERSE LENGTH=167 201606
TRINITY_DN13058_c0_g1	0.143443	-1.13364	0.990196	AT4G01470.1	tonoplast intrinsic protein 1%3B3 Chr4:625092-625850 REVERSE LENGTH=252 201606
TRINITY_DN26298_c0_g1	-0.241099	-1.1328	1.3739	AT3G13460.3	evolutionarily conserved C-terminal region 2 Chr3:4385934-4388220 REVERSE LENGTH=508 201606
TRINITY_DN6532_c0_g1	2.17585	-1.13262	-1.04323	AT2G46420.3	helicase with zinc finger protein Chr2:19054891-19056830 FORWARD LENGTH=363 201606
TRINITY_DN253_c0_g1	2.87279	-1.13152	-1.74127	UNKNOWN	UNKNOWN
TRINITY_DN15065_c0_g1	-0.571188	-1.13093	1.70212	AT4G24110.1	NADP-specific glutamate dehydrogenase Chr4:12520010-12520762 REVERSE LENGTH=250 201606
TRINITY_DN12155_c0_g1	1.48766	-1.13025	-0.357402	AT5G58200.2	Calcineurin-like metallo-phosphoesterase superfamily protein Chr5:23549605-23551972 FORWARD LENGTH=309 201606
TRINITY_DN35355_c0_g1	3.16225	-1.13007	-2.03217	AT3G05625.1	Tetratricopeptide repeat (TPR)-like superfamily protein Chr3:1632408-1633912 FORWARD LENGTH=257 201606
TRINITY_DN18406_c0_g1	-1.18222	-1.12849	2.31071	AT2G24590.1	RNA recognition motif and CCHC-type zinc finger domains containing protein Chr2:10449837-10450860 FORWARD LENGTH=196 201606
TRINITY_DN3016_c0_g2	-0.33723	-1.12635	1.46358	AT5G02220.1	cyclin-dependent kinase inhibitor Chr5:441884-442102 REVERSE LENGTH=72 201606
TRINITY_DN10389_c0_g1	1.842	-1.12577	-0.716231	AT1G23180.1	ARM repeat superfamily protein
TRINITY_DN8033_c0_g1	-0.113905	-1.12496	1.23887	AT3G02910.1	AIG2-like (avirulence induced gene) family protein Chr3:649986-650549 FORWARD LENGTH=187 201606
TRINITY_DN13658_c0_g1	4.02791	-1.12485	-2.90306	AT5G43860.1	chlorophyllase 2 Chr5:17630492-17632184 FORWARD LENGTH=318 201606
TRINITY_DN5609_c0_g1	2.73496	-1.12402	-1.61094	AT5G04140.1	glutamate synthase 1 Chr5:1130031-1138186 FORWARD LENGTH=1622 201606
TRINITY_DN2492_c4_g4	2.35905	-1.12146	-1.2376	AT1G02850.2	beta glucosidase 11 Chr1:630569-633085 FORWARD LENGTH=497 201606
TRINITY_DN975_c0_g3	-2.01183	-1.12111	3.13294	AT5G19140.1	aluminum induced protein with YGL and LRDR motifs Chr5:6423398-6425785 FORWARD LENGTH=234 201606
TRINITY_DN32941_c0_g1	2.90898	-1.12103	-1.78795	AT1G64150.1	Uncharacterized protein family (UPF0016) Chr1:23809047-23812579 REVERSE LENGTH=370 201606
TRINITY_DN2808_c1_g1	-0.0555546	-1.12011	1.17566	AT4G16563.1	Eukaryotic aspartyl protease family protein Chr4:9329933-9331432 REVERSE LENGTH=499 201606
TRINITY_DN31048_c0_g1	3.53212	-1.11911	-2.41301	AT5G52780.1	transmembrane protein%2C putative (DUF3464) Chr5:21390943-21391449 REVERSE LENGTH=168 201606
TRINITY_DN2888_c0_g1	1.41546	-1.11844	-0.297021	AT2G44500.2	O-fucosyltransferase family protein Chr2:18374447-18375903 FORWARD LENGTH=422 201606
TRINITY_DN11844_c0_g1	0.179535	-1.11812	0.938584	AT2G01050.1	zinc ion binding / nucleic acid binding protein Chr2:68337-69884 REVERSE LENGTH=515 201606
TRINITY_DN2964_c0_g1	3.30392	-1.1178	-2.18612	AT3G25480.1	Rhodanese/Cell cycle control phosphatase superfamily protein Chr3:9235591-9236598 REVERSE LENGTH=264 201606
TRINITY_DN4446_c0_g1	2.71015	-1.1174	-1.59274	AT5G38510.3	Rhomboid-related intramembrane serine protease family protein Chr5:15417839-15420002 REVERSE LENGTH=434 201606
TRINITY_DN168391_c0_g1	3.44441	-1.11701	-2.3274	AT4G09350.1	Chaperone DnaJ-domain superfamily protein Chr4:5931317-5932152 REVERSE LENGTH=249 201606
TRINITY_DN6886_c0_g1	1.38445	-1.11692	-0.267523	AT2G30100.1	sphingoid base hydroxylase 2 Chr1:4880307-4881784 REVERSE LENGTH=259 201606
TRINITY_DN4945_c0_g1	1.63448	-1.11661	-0.517872	AT3G44890.1	ribosomal protein L9 Chr3:16386505-16387963 FORWARD LENGTH=197 201606
TRINITY_DN15_c0_g1	3.63613	-1.11463	-2.5215	UNKNOWN	UNKNOWN
TRINITY_DN2635_c0_g1	3.56141	-1.11439	-2.44702	AT3G48270.1	cytochrome P450%2C family 71%2C subfamily A%2C polypeptide 26 Chr3:17876571-17878173 FORWARD LENGTH=489 201606
TRINITY_DN3040_c3_g2	1.88255	-1.11277	-0.769775	AT1G32900.1	UDP-Glycosyltransferase superfamily protein Chr1:11920582-11923506 REVERSE LENGTH=610 201606
TRINITY_DN4186_c0_g1	0.238884	-1.11215	0.873262	AT2G36220.1	hypothetical protein Chr2:15192556-15193347 FORWARD LENGTH=263 201606
TRINITY_DN46514_c0_g1	2.51919	-1.11204	-1.40715	AT5G56860.1	GATA type zinc finger transcription factor family protein Chr5:22989630-22991351 REVERSE LENGTH=398 201606
TRINITY_DN21_c0_g1	5.78797	-1.111	-4.67697	AT3G55800.1	sedoheptulose-bisphosphatase
TRINITY_DN1190_c5_g1	2.25325	-1.10945	-1.1438	AT2G15480.1	UDP-glucosyl transferase 73B5 Chr2:6758817-6760452 FORWARD LENGTH=484 201606
TRINITY_DN11605_c0_g1	1.74067	-1.10767	-0.632995	AT3G04310.2	Peptidase S41 family protein Chr4:9867088-9869719 REVERSE LENGTH=505 201606
TRINITY_DN4153_c0_g1	-0.595983	-1.10725	1.70324	AT3G13460.3	evolutionarily conserved C-terminal region 2 Chr3:4385934-4388220 REVERSE LENGTH=508 201606
TRINITY_DN2702_c2_g1	3.92493	-1.10434	-2.82059	AT2G26080.1	glycine decarboxylase P-protein 2 Chr2:11109330-11113786 REVERSE LENGTH=1044 201606
TRINITY_DN22140_c0_g1	-1.19481	-1.10375	2.29855	ATCG00170.1	DNA-directed RNA polymerase family protein ChrC:15938-20068 REVERSE LENGTH=1376 201606
TRINITY_DN4004_c2_g1	4.16087	-1.10278	-3.05809	AT1G02850.2	beta glucosidase 11 Chr1:630569-633085 FORWARD LENGTH=497 201606
TRINITY_DN6989_c0_g1	2.58026	-1.10165	-1.47861	AT2G17972.1	transmembrane protein Chr2:7821624-7822100 FORWARD LENGTH=158 201606
TRINITY_DN9502_c0_g1	-0.472804	-1.10109	1.57389	AT1G65390.1	phloem protein 2 A5 Chr1:24292566-24294566 FORWARD LENGTH=411 201606
TRINITY_DN8339_c0_g1	0.0630345	-1.10037	1.03733	AT1G70170.1	matrix metalloproteinase Chr1:26424005-26425141 FORWARD LENGTH=378 201606
TRINITY_DN1272_c0_g1	1.59068	-1.10011	-0.490569	AT1G51660.1	MAP kinase kinase 5 Chr3:7445917-7446963 FORWARD LENGTH=348 201606
TRINITY_DN2359_c1_g1	2.02182	-1.09888	-0.922943	AT1G62660.1	Glycosyl hydrolases family 32 protein Chr1:23199949-23203515 FORWARD LENGTH=648 201606
TRINITY_DN75_c0_g1	3.25312	-1.09804	-2.15507	AT1G69523.1	S-adenosyl-L-methionine-dependent methyltransferases superfamily protein Chr1:26129827-26131157 FORWARD LENGTH=300 201606
TRINITY_DN4404_c0_g1	2.16541	-1.09716	-1.06826	AT2G24270.2	aldehyde dehydrogenase 11A3 Chr2:10327325-10329824 REVERSE LENGTH=536 201606
TRINITY_DN119334_c0_g1	3.5406	-1.09576	-2.44484	AT1G49380.1	cytochrome c biogenesis protein family Chr1:18276794-18279204 FORWARD LENGTH=547 201606
TRINITY_DN4448_c0_g1	2.74519	-1.09497	-1.65022	AT2G31890.1	RAP Chr2:13557100-13559715 REVERSE LENGTH=671 201606
TRINITY_DN1400_c0_g4	-1.47473	-1.09298	2.56771	ATMG01360.1	cytochrome oxidase ChrM:349830-351413 REVERSE LENGTH=527 201606
TRINITY_DN24365_c0_g2	-0.0450402	-1.09189	1.13693	AT1G69040.2	ACT domain repeat 4 Chr1:25958196-25960079 FORWARD LENGTH=451 201606
TRINITY_DN4143_c0_g3	-0.338954	-1.09072	1.42968	UNKNOWN	UNKNOWN
TRINITY_DN4107_c0_g1	2.61131	-1.08381	-1.5275	AT2G31150.1	Rho termination factor Chr1:1892589-1894078 REVERSE LENGTH=292 201606
TRINITY_DN2230_c0_g2	2.13862	-1.08333	-1.05529	AT4G22220.1	SufE/NifU family protein Chr4:11759444-11760881 REVERSE LENGTH=167 201606
TRINITY_DN8597_c0_g1	2.09731	-1.08319	-1.01412	AT2G42770.1	Peroxisomal membrane 22 kDa (Mpv17/PMP22) family protein Chr2:17798635-17799927 REVERSE LENGTH=232 201606
TRINITY_DN5404_c0_g1	2.54084	-1.08247	-1.45837	AT2G34860.2	DnaJ/Hsp40 cysteine-rich domain superfamily protein Chr2:14708380-14709804 FORWARD LENGTH=186 201606
TRINITY_DN2790_c0_g2	-0.950819	-1.08218	2.033	AT1G12420.1	ACT domain repeat 8 Chr1:4226673-4228917 REVERSE LENGTH=441 201606
TRINITY_DN25406_c0_g1	0.437641	-1.08115	0.643509	AT1G79420.1	C-type mannose receptor (DUF620) Chr1:29871537-29874166 FORWARD LENGTH=417 201606
TRINITY_DN1269_c0_g1	-0.200419	-1.08008	1.2805	AT3G62420.1	basic region/leucine zipper motif 53 Chr3:23091844-23092284 REVERSE LENGTH=146 201606
TRINITY_DN7835_c0_g1	1.84949	-1.07968	-0.769808	AT4G34131.1	UDP-glucosyl transferase 73B3 Chr4:16343268-16344713 REVERSE LENGTH=481 201606
TRINITY_DN9245_c0_g1	-0.542509	-1.07404	1.61654	AT2G36320.1	A20/AN1-like zinc finger family protein Chr2:15229388-15229873 FORWARD LENGTH=161 201606
TRINITY_DN11612_c0_g1	-0.714388	-1.0734	1.78779	AT3G19000.1	2-oxoglutarate (2OG) and Fe(II)-dependent oxygenase superfamily protein Chr3:6553668-6554987 REVERSE LENGTH=352 201606
TRINITY_DN1853_c0_g1	-0.760743	-1.07153	1.83227	AT4G24740.7	LAMMER-type protein kinase AFC2 Chr4:12754729-12756922 REVERSE LENGTH=389 201606
TRINITY_DN1275_c0_g1	-0.206641	-1.0711	1.27774	AT2G46620.1	P-loop containing nucleoside triphosphate hydrolases superfamily protein Chr2:19139071-19140546 REVERSE LENGTH=491 201606
TRINITY_DN5086_c0_g1	1.9212	-1.06976	-0.851441	AT3G61220.1	NAD(P)-binding Rossmann-fold superfamily protein Chr3:22663025-22664316 FORWARD LENGTH=296 201606
TRINITY_DN27709_c0_g1	2.37315	-1.06827	-1.30488	AT5G35220.1	Peptidase M50 family protein Chr5:13484606-13487546 REVERSE LENGTH=548 201606
TRINITY_DN17783_c0_g2	-0.809957	-1.06602	1.87597	AT4G18050.1	P-glycoprotein 9 Chr4:10022205-10027280 FORWARD LENGTH=1236 201606
TRINITY_DN4206_c0_g2	2.89885	-1.06571	-1.83314	AT4G27800.1	thylakoid-associated phosphatase 38 Chr4:13852013-13854091 REVERSE LENGTH=388 201606
TRINITY_DN8822_c0_g2	-0.444456	-1.06453	1.50899	AT5G67210.1	IRREGULAR XYLEM protein (DUF579) Chr5:26819019-26819972 FORWARD LENGTH=317 201606
TRINITY_DN3153_c2_g1	-2.36795	-1.06325	3.4312	AT1G75540.1	salt tolerance homolog2 Chr1:28366059-28367398 FORWARD LENGTH=331 201606
TRINITY_DN3428_c0_g1	2.58482	-1.06145	-1.52337	AT3G02645.1	transmembrane protein%2C putative (DUF247) Chr3:566271-567860 FORWARD LENGTH=529 201606
TRINITY_DN379_c0_g1	1.68523	-1.06112	-0.624107	AT1G35830.1	VQ motif-containing protein Chr1:13321214-13322122 REVERSE LENGTH=302 201606
TRINITY_DN3752_c1_g1	1.81011	-1.06101	-0.749108	UNKNOWN	UNKNOWN
TRINITY_DN10526_c1_g1	2.23392	-1.06069	-1.17323	AT4G35130.1	Tetratricopeptide repeat (TPR)-like superfamily protein
TRINITY_DN19128_c0_g1	2.914	-1.06026	-1.85374	AT3G01060.1	lysine-tRNA ligase Chr3:16831-18782 REVERSE LENGTH=455 201606
TRINITY_DN9117_c0_g1	-1.0083	-1.05839	2.06669	AT1G47480.1	alpha/beta-Hydrolases superfamily protein Chr1:17417623-17419296 FORWARD LENGTH=314 201606
TRINITY_DN7219_c0_g1	3.08407	-1.05697	-2.02709	AT5G21222.4	protein kinase family protein Chr5:7209422-7213700 FORWARD LENGTH=831 201606
TRINITY_DN6138_c0_g1	2.79382	-1.05652	-1.73731	AT5G47190.1	Ribosomal protein L19 family protein Chr5:19164432-19166064 REVERSE LENGTH=229 201606
TRINITY_DN3782_c0_g1	3.01552	-1.05634	-1.95919	AT5G51010.1	Rubredoxin-like superfamily protein Chr5:20744615-20745344 FORWARD LENGTH=154 201606
TRINITY_DN3342_c0_g1	5.95193	-1.05553	-4.8964	AT1G61520.3	PSI type III chlorophyll a/b-binding protein
TRINITY_DN13513_c0_g1	-0.201291	-1.0546	1.25589	AT3G23160.1	plant/protein (DUF668) Chr3:8260059-8261654 REVERSE LENGTH=531 201606
TRINITY_DN865_c0_g1	1.69484	-1.05412	-0.640718	AT5G47900.11	heparan-alpha-glucosaminide N-acetyltransferase-like protein (DUF1624) Chr5:19393311-19394963 FORWARD LENGTH=256 201606
TRINITY_DN362_c0_g3	2.65028	-1.05383	-1.59645	AT1G02475.1	Polyketide cyclase/dehydrase and lipid transport superfamily protein Chr1:514110-515331 REVERSE LENGTH=219 201606
TRINITY_DN7931_c0_g2	1.82204	-1.05276	-0.769285	UNKNOWN	UNKNOWN
TRINITY_DN20878_c0_g1	1.42754	-1.05177	-0.375766	AT2G34500.1	cytochrome P450%2C family 710%2C subfamily A%2C polypeptide 1 Chr2:14539712-14541199 REVERSE LENGTH=495 201606
TRINITY_DN11102_c0_g1	2.46029	-1.04964	-1.41065	AT5G44600.1	S-adenosyl-L-methionine-dependent methyltransferases superfamily protein
TRINITY_DN152539_c0_g1	-1.21027	-1.04693	2.25721	AT5G45890.1	senescence-associated gene 12 Chr5:18613300-18614759 FORWARD LENGTH=346 201606
TRINITY_DN23931_c0_g1	1.69154	-1.0465	-0.645046	AT1G07320.2	ribosomal protein L4 Chr1:2249190-2250173 FORWARD LENGTH=278 201606
TRINITY_DN536_c1_g1	-0.372511	-1.04523	1.41774	AT3G19580.2	zinc-finger protein 2 Chr3:6803293-6804114 REVERSE LENGTH=273 201606
TRINITY_DN11367_c0_g3	-0.449254	-1.04467	1.49393	ATCG00080.1	photosystem II reaction center protein I ChrC:7583-7693 FORWARD LENGTH=36 201606
TRINITY_DN3495_c3_g1	0.509385	-1.04358	0.534197	AT2G41820.1	Leucine-rich repeat protein kinase family protein Chr2:17447170-17449914 FORWARD LENGTH=890 201606
TRINITY_DN429_c1_g1	0.00619297	-1.04104	1.03485	AT1G64040.1	type one serine/threonine protein phosphatase 3 Chr1:23758626-23760274 REVERSE LENGTH=322 201606
TRINITY_DN19064_c0_g2	4.27355	-1.03933	-3.23422	AT5G67030.1	zeaxanthin epoxidase (ZEP) (ABA1) Chr5:26753745-26757090 REVERSE LENGTH=667 201606
TRINITY_DN2649_c0_g2	-0.241787	-1.03823	1.28002	ATCG01050.1	NADH-plastoquinone oxidoreductase subunit ChrC:115665-117185 REVERSE LENGTH=506 201606
TRINITY_DN13247_c0_g1	4.61214	-1.03331	-3.57883	AT4G19840.1	phloem protein 2-A1 Chr4:10774336-10775701 FORWARD LENGTH=246 201606
TRINITY_DN8337_c0_g1	2.53672	-1.03282	-1.5039	AT5G16810.1	Protein kinase superfamily protein Chr5:5526860-5529878 REVERSE LENGTH=418 201606
TRINITY_DN68681_c0_g2	-0.608646	-1.0326	1.64124	AT1G31970.1	DEA(D/H)-box RNA helicase family protein Chr1:11479921-11482707 FORWARD LENGTH=537 201606
TRINITY_DN2356_c0_g1	5.33617	-1.03088	-4.30529	AT2G26500.2	cytochrome b6f complex subunit (petM) Chr2:11270370-11270747 FORWARD LENGTH=125 201606
TRINITY_DN6513_c0_g2	-0.316668	-1.02872	1.34539	AT3G60750.2	Transketolase Chr3:22454004-22456824 FORWARD LENGTH=741 201606
TRINITY_DN2586_c1_g1	-1.05887	-1.02844	2.08731	AT4G29110.1	cotton fiber protein Chr4:14348866-14349468 FORWARD LENGTH=200 201606
TRINITY_DN4584_c0_g1	-0.868891	-1.0281	1.89699	UNKNOWN	UNKNOWN
TRINITY_DN19514_c0_g1	-0.755099	-1.02724	1.78234	AT3G11580.1	AP2/B3-like transcriptional factor family protein Chr3:3649165-3651271 REVERSE LENGTH=267 201606
TRINITY_DN13013_c0_g2	-0.597253	-1.0269	1.62415	AT3G16720.1	TOXICOS EN LEVADURA 2 Chr3:5692880-5693794 FORWARD LENGTH=304 201606
TRINITY_DN8652_c0_g1	2.45721	-1.0268	-1.43041	AT1G20810.1	FKBP-like peptidyl-prolyl cis-trans isomerase family protein Chr1:7232025-7233367 FORWARD LENGTH=232 201606
TRINITY_DN15164_c0_g2	-0.553974	-1.02638	1.58036	ATMG00160.1	cytochrome oxidase 2 ChrM:40502-42628 REVERSE LENGTH=260 201606
TRINITY_DN1066_c1_g1	1.81418	-1.02596	-0.788216	AT2G39420.1	alpha/beta-Hydrolases superfamily protein
TRINITY_DN6834_c0_g1	-1.02556	-1.02511	2.05067	AT2G40200.1	basic helix-loop-helix (bHLH) DNA-binding superfamily protein Chr2:16791098-16792027 FORWARD LENGTH=254 201606
TRINITY_DN3637_c1_g1	-1.06849	-1.02499	2.09348	AT4G27350.1	membrane lipoprotein lipid attachment site-like protein%2C putative (DUF1223) Chr4:13690979-13692621 REVERSE LENGTH=278 201606
TRINITY_DN1128_c1_g2	3.76284	-1.02435	-2.73849	AT4G00050.1	basic helix-loop-helix (bHLH) DNA-binding superfamily protein
TRINITY_DN1810_c1_g1	2.04763	-1.02248	-1.02515	AT5G28010.2	Polyketide cyclase/dehydrase and lipid transport superfamily protein Chr5:10024813-10025382 FORWARD LENGTH=166 201606
TRINITY_DN6942_c1_g1	1.85719	-1.02235	-0.834841	AT1G64850.1	Calcium-binding EF hand family protein Chr1:24096548-24097574 REVERSE LENGTH=162 201606
TRINITY_DN5409_c0_g1	2.72032	-1.02	-1.70033	AT1G51080.1	golgin family A protein Chr1:18929883-18930740 REVERSE LENGTH=285 201606
TRINITY_DN927_c0_g1	4.87983	-1.01899	-3.86084	AT3G56940.1	dicarboxylate diiron protein%2C putative (Crd1) Chr3:21076594-21078269 FORWARD LENGTH=409 201606
TRINITY_DN9973_c0_g1	-0.669931	-1.01745	1.68738	AT1G78110.1	nucleolar GTP-binding protein Chr1:29391879-29392907 FORWARD LENGTH=342 201606
TRINITY_DN707_c1_g3	2.92662	-1.0172	-1.90943	AT1G78410.2	VQ motif-containing protein Chr1:29502728-29503054 FORWARD LENGTH=108 201606
TRINITY_DN9022_c0_g1	2.01154	-1.01715	-0.994383	AT4G33790.2	Jojoba acyl CoA reductase-related male sterility protein Chr4:16204325-16206663 REVERSE LENGTH=380 201606
TRINITY_DN6172_c0_g1	2.56666	-1.01674	-1.54993	AT1G51100.1	potassium/sodium hyperpolarization-activated cyclic nucleotide-gated channel protein Chr1:18934342-18934977 FORWARD LENGTH=211 201606
TRINITY_DN6862_c0_g1	2.8107	-1.0164	-1.7943	AT4G26370.1	antitermination NusB domain-containing protein Chr4:13334099-13336153 REVERSE LENGTH=301 201606
TRINITY_DN8765_c0_g1	1.58666	-1.01618	-0.570481	UNKNOWN	UNKNOWN
TRINITY_DN25516_c0_g1	-0.616868	-1.01608	1.63295	AT5G55380.1	MBOAT (membrane bound O-acyl transferase) family protein Chr5:22446846-22447871 REVERSE LENGTH=341 201606
TRINITY_DN400_c1_g2	3.38917	-1.01493	-2.37424	AT4G18480.1	P-loop containing nucleoside triphosphate hydrolases superfamily protein Chr4:10201897-10203361 REVERSE LENGTH=424 201606
TRINITY_DN66_c0_g1	3.17599	-1.01434	-2.16165	AT1G74070.1	Cyclophilin-like peptidyl-prolyl cis-trans isomerase family protein Chr1:27851749-27852861 REVERSE LENGTH=317 201606
TRINITY_DN11326_c0_g1	2.57041	-1.01387	-1.55654	AT5G47430.3	Chaperone DnaJ-domain superfamily protein Chr5:7222294-7223400 FORWARD LENGTH=218 201606
TRINITY_DN9340_c0_g1	-0.331867	-1.01352	1.34539	AT4G12730.1	FASCICLIN-like arabinogalactan 2 Chr4:7491598-7492809 REVERSE LENGTH=403 201606
TRINITY_DN23997_c0_g1	1.89444	-1.01343	-0.881007	AT5G50280.1	Pentatricopeptide repeat (PPR) superfamily protein Chr5:20459238-20461504 FORWARD LENGTH=723 201606
TRINITY_DN1262_c0_g1	4.43676	-1.01314	-3.42362	AT3G15840.1	post-illumination chlorophyll fluorescence increase Chr3:5356782-5358418 REVERSE LENGTH=268 201606
TRINITY_DN7441_c0_g1	-0.294702	-1.01304	1.30774	AT5G54160.1	O-methyltransferase 1 Chr5:21982075-21984167 FORWARD LENGTH=363 201606
TRINITY_DN57741_c0_g2	-0.343332	-1.01272	1.35605	AT4G15248.1	B-box type zinc finger family protein Chr4:8708881-8709234 FORWARD LENGTH=117 201606
TRINITY_DN882_c2_g1	-0.642027	-1.01227	1.6543	AT1G20450.1	Dehydrin family protein Chr1:7088235-7089107 REVERSE LENGTH=259 201606
TRINITY_DN15887_c0_g2	-0.723672	-1.01225	1.73592	AT5G64260.1	EXORDIUM like 2 Chr5:25703980-25704897 FORWARD LENGTH=305 201606
TRINITY_DN22919_c1_g1	2.38871	-1.0118	-1.37692	AT3G20570.1	early nodulin-like protein 9 Chr3:7186754-7187453 REVERSE LENGTH=203 201606
TRINITY_DN11733_c0_g1	2.27577	-1.01064	-1.26513	AT3G10840.1	alpha/beta-Hydrolases superfamily protein Chr3:3391207-3393281 REVERSE LENGTH=466 201606
TRINITY_DN7335_c0_g1	2.95722	-1.0101	-1.94713	AT1G11860.3	Glycine cleavage T-protein family Chr1:4001485-4003245 FORWARD LENGTH=423 201606
TRINITY_DN10466_c0_g2	2.77944	-1.00865	-1.77079	AT3G21870.1	cyclin p23B1
TRINITY_DN86_c3_g1	2.56302	-1.00527	-1.55775	AT2G25080.1	glutathione peroxidase 1 Chr2:10668134-10669828 FORWARD LENGTH=236 201606
TRINITY_DN6285_c0_g1	-1.28331	-1.0039	2.28722	AT3G07490.1	ARF-GAP domain 11 Chr3:2391189-2391650 FORWARD LENGTH=153 201606
TRINITY_DN37710_c0_g1	3.95564	-1.00372	-2.95192	AT5G36790.3	Haloacid dehalogenase-like hydrolase (HAD) superfamily protein Chr5:14481229-14483730 REVERSE LENGTH=362 201606
TRINITY_DN37413_c0_g1	2.42495	-1.00365	-1.4213	AT2G45290.2	Transketolase Chr2:18672737-18675589 FORWARD LENGTH=741 201606
TRINITY_DN5909_c0_g1	3.65799	-1.00206	-2.65593	AT3G09050.1	8-amino-7-oxononanoate synthase Chr3:2764860-2765907 FORWARD LENGTH=258 201606
TRINITY_DN47877_c0_g1	2.10412	-1.00161	-1.10251	AT4G09670.1	Oxidoreductase family protein Chr4:6107382-6109049 REVERSE LENGTH=362 201606
TRINITY_DN5337_c0_g1	-0.542223	-1.00109	1.54331	AT4G01250.1	WRKY family transcription factor Chr4:522839-524129 REVERSE LENGTH=298 201606
TRINITY_DN5382_c0_g1	-0.876172	-1.00102	1.87719	AT2G22900.1	Galactosyl transferase GMA12/MNN10 family protein Chr2:9744359-9746193 REVERSE LENGTH=449 201606
TRINITY_DN7218_c0_g2	1.52343	-1.00084	-0.522586	AT1G47340.3	F-box and associated interaction domains-containing protein Chr1:17354123-17355409 REVERSE LENGTH=428 201606
TRINITY_DN3300_c0_g1	-1.76106	-0.998926	2.75999	AT5G57390.1	AINTEGUMENTA-like 5 Chr5:23253459-23256437 REVERSE LENGTH=558 201606
TRINITY_DN2666_c1_g1	-0.420605	-0.998768	1.41937	AT5G65870.1	phytosulfokine 5 precursor Chr5:26351593-26352055 FORWARD LENGTH=77 201606
TRINITY_DN53213_c0_g1	2.27159	-0.99776	-1.27383	AT4G13395.1	ROTUNDIFOLIA like 12 Chr4:7785883-7786050 REVERSE LENGTH=55 201606
TRINITY_DN7447_c0_g1	1.76123	-0.997395	-0.76384	AT4G17090.1	chloroplast beta-amylase Chr4:9605266-9607250 REVERSE LENGTH=548 201606
TRINITY_DN9522_c0_g1	3.02251	-0.99737	-2.02514	AT4G25080.4	magnesium-protoporphyrin IX methyltransferase Chr4:12877216-12878128 FORWARD LENGTH=245 201606
TRINITY_DN8276_c0_g1	-1.02438	-0.996312	2.0207	AT5G06760.1	Late Embryogenesis Abundant 4-5 Chr5:2089754-2090313 REVERSE LENGTH=158 201606
TRINITY_DN11548_c0_g1	1.97529	-0.995447	-0.979847	AT5G17790.1	zinc finger (Ran-binding) family protein Chr5:5869810-5872671 REVERSE LENGTH=758 201606
TRINITY_DN25360_c0_g1	2.76928	-0.992259	-1.77702	AT3G20230.1	Ribosomal L18p/L5e family protein Chr3:7055639-7056679 REVERSE LENGTH=187 201606
TRINITY_DN22362_c0_g1	1.5147	-0.988961	-0.525743	AT1G67720.1	Leucine-rich repeat protein kinase family protein Chr1:25386494-25390856 FORWARD LENGTH=929 201606
TRINITY_DN41734_c0_g1	-0.994317	-0.988727	1.98304	AT3G53150.1	UDP-glucosyl transferase 73D1 Chr3:19697736-19699286 REVERSE LENGTH=516 201606
TRINITY_DN6409_c0_g1	2.17227	-0.98698	-1.18529	AT1G14130.1	2-oxoglutarate (2OG) and Fe(II)-dependent oxygenase superfamily protein Chr1:4836041-4837040 REVERSE LENGTH=308 201606
TRINITY_DN9879_c0_g1	-0.764783	-0.984135	1.74892	AT1G02500.2	S-adenosylmethionine synthetase 1 Chr1:519037-520218 FORWARD LENGTH=393 201606
TRINITY_DN1842_c0_g1	-1.27379	-0.984057	2.25785	AT5G25900.1	GA requiring 3 Chr5:9036073-9038278 FORWARD LENGTH=509 201606
TRINITY_DN4_c0_g1	3.90765	-0.980864	-2.92678	AT4G09010.1	ascorbate peroxidase 4 Chr4:5777502-5779338 REVERSE LENGTH=349 201606
TRINITY_DN22502_c0_g1	-0.763391	-0.980398	1.74379	UNKNOWN	UNKNOWN
TRINITY_DN2871_c0_g1	2.26997	-0.980397	-1.28957	AT3G19800.1	E3 ubiquitin-protein ligase%2C putative (DUF177) Chr3:6876153-6877471 FORWARD LENGTH=229 201606
TRINITY_DN2652_c0_g1	2.77075	-0.978875	-1.79188	AT5G14320.1	Ribosomal protein S13/S18 family Chr5:4617839-4618772 REVERSE LENGTH=169 201606
TRINITY_DN10117_c0_g1	3.43945	-0.978781	-2.46067	AT3G26570.2	phosphate transporter 2%3B1
TRINITY_DN398_c0_g1	4.68034	-0.977703	-3.70263	AT1G54780.1	thylakoid lumen 18.3 kDa protein Chr1:20439533-20440953 FORWARD LENGTH=285 201606
TRINITY_DN3018_c0_g1	-0.810972	-0.977697	1.78867	AT5G48930.1	hydroxycinnamoyl-CoA shikimate/quinate hydroxycinnamoyl transferase Chr5:19836654-19838092 REVERSE LENGTH=433 201606
TRINITY_DN16675_c0_g1	4.50887	-0.977625	-3.53124	AT4G32260.1	ATPase%2C F0 complex%2C subunit B/B'%2C bacterial/chloroplast Chr4:15573859-15574586 REVERSE LENGTH=219 201606
TRINITY_DN2879_c0_g2	3.54525	-0.975513	-2.56974	AT5G58330.2	lactate/malate dehydrogenase family protein Chr5:23580010-23582287 REVERSE LENGTH=442 201606
TRINITY_DN9181_c0_g1	-0.31551	-0.974947	1.29046	AT5G54300.1	cotton fiber-like protein (DUF761) Chr5:22054270-22055342 REVERSE LENGTH=326 201606
TRINITY_DN5643_c0_g1	1.99766	-0.974656	-1.02301	AT1G08980.1	amidase 1 Chr1:2884455-2886430 FORWARD LENGTH=425 201606
TRINITY_DN8602_c0_g1	2.528	-0.974523	-1.55348	AT3G09210.1	plastid transcriptionally active 13 Chr3:2825422-2826850 REVERSE LENGTH=333 201606
TRINITY_DN1379_c2_g1	2.24345	-0.972554	-1.27089	AT3G48140.1	B12D protein Chr3:17778471-17779299 FORWARD LENGTH=88 201606
TRINITY_DN13754_c0_g1	3.31479	-0.972513	-2.34228	AT5G23060.1	calcium sensing receptor Chr5:7736760-7738412 REVERSE LENGTH=387 201606
TRINITY_DN6967_c0_g1	2.04143	-0.972278	-1.06915	AT2G04270.1	RNAse E/G-like protein Chr2:1474961-1480014 FORWARD LENGTH=996 201606
TRINITY_DN2457_c1_g1	2.17506	-0.972193	-1.20286	AT4G01070.1	UDP-glucosyltransferase 75B1 Chr1:1645674-1647083 REVERSE LENGTH=469 201606
TRINITY_DN2245_c0_g2	-1.96335	-0.969789	2.93314	AT2G16050.1	Cysteine/Histidine-rich C1 domain family protein Chr2:6980450-6981939 FORWARD LENGTH=243 201606
TRINITY_DN2865_c0_g1	1.85137	-0.969709	-0.881656	AT2G22240.1	myo-inositol-1-phosphate synthase 2 Chr2:9451901-9453938 REVERSE LENGTH=510 201606
TRINITY_DN639_c2_g1	2.23303	-0.968603	-1.26443	AT5G44000.1	Glutathione S-transferase family protein Chr5:17702231-17703934 REVERSE LENGTH=399 201606
TRINITY_DN1486_c0_g3	-1.07879	-0.968369	2.04716	AT5G09810.1	actin 7 Chr5:3052809-3054220 FORWARD LENGTH=377 201606
TRINITY_DN23638_c0_g1	2.16232	-0.967927	-1.1944	UNKNOWN	UNKNOWN
TRINITY_DN15564_c0_g1	-0.485274	-0.962706	1.44798	AT2G35930.1	plant U-box 23 Chr2:15083101-15084336 REVERSE LENGTH=411 201606
TRINITY_DN11639_c0_g1	4.46168	-0.96244	-3.49924	AT2G05620.2	proton gradient regulation 5 Chr2:2081204-2081687 REVERSE LENGTH=133 201606
TRINITY_DN8217_c1_g3	2.89827	-0.961397	-1.93687	AT1G54520.1	myelin-associated oligodendrocyte basic protein Chr1:20363565-20365874 FORWARD LENGTH=391 201606
TRINITY_DN10685_c0_g1	3.21407	-0.961096	-2.25298	UNKNOWN	UNKNOWN
TRINITY_DN1128_c1_g3	3.4147	-0.961035	-2.45366	AT1G12240.1	Glycosyl hydrolases family 32 protein
TRINITY_DN979_c1_g2	1.88909	-0.960812	-0.928273	AT3G14460.1	LRR and NB-ARC domains-containing disease resistance protein Chr3:4851990-4856264 REVERSE LENGTH=1424 201606
TRINITY_DN6399_c0_g1	3.96452	-0.960662	-3.00386	AT1G56190.1	Phosphoglycerate kinase family protein Chr1:21028403-21030454 FORWARD LENGTH=478 201606
TRINITY_DN9303_c0_g1	1.50232	-0.959117	-0.543207	AT3G02660.2	Tyrosyl-tRNA synthetase%2C class Ib%2C bacterial/mitochondrial Chr3:570221-571756 REVERSE LENGTH=511 201606
TRINITY_DN2241_c1_g1	-0.507405	-0.958385	1.46579	AT4G38180.1	FAR1-related sequence 5 Chr4:17906702-17909404 REVERSE LENGTH=788 201606
TRINITY_DN9051_c0_g1	-1.20711	-0.957572	2.16468	AT2G04865.2	Aminotransferase-like%2C plant mobile domain family protein Chr2:1712149-1714599 FORWARD LENGTH=667 201606
TRINITY_DN820_c0_g1	1.99786	-0.957476	-1.04039	AT1G58290.1	Glutamyl-tRNA reductase family protein Chr1:21624028-21626051 REVERSE LENGTH=543 201606
TRINITY_DN2535_c0_g1	-2.91749	-0.957136	3.87463	AT4G24130.1	DUF538 family protein (Protein of unknown function%2C DUF538) Chr4:12527861-12528423 FORWARD LENGTH=157 201606
TRINITY_DN14402_c0_g1	-0.263846	-0.956935	1.22078	AT4G28980.3	CDK-activating kinase 1AT Chr4:14288471-14290102 FORWARD LENGTH=479 201606
TRINITY_DN13959_c0_g1	-1.6774	-0.956834	2.63424	AT3G60160.3	multidrug resistance-associated protein 9 Chr3:22223829-22229008 REVERSE LENGTH=1470 201606
TRINITY_DN2586_c3_g1	-0.784648	-0.956651	1.7413	UNKNOWN	UNKNOWN
TRINITY_DN6517_c0_g1	2.98493	-0.955695	-2.02924	AT4G32590.1	2Fe-2S ferredoxin-like superfamily protein Chr4:15721417-15722776 FORWARD LENGTH=173 201606
TRINITY_DN4116_c0_g1	2.36418	-0.955579	-1.4086	AT3G26070.1	Plastid-lipid associated protein PAP / fibrillin family protein Chr3:9526904-9528199 FORWARD LENGTH=242 201606
TRINITY_DN12635_c0_g1	-1.43349	-0.954731	2.38823	AT1G31490.1	HXXXD-type acyl-transferase family protein Chr1:11271744-11273078 REVERSE LENGTH=444 201606
TRINITY_DN10281_c0_g1	1.24905	-0.953901	-0.295152	AT4G23020.2	hypothetical protein
TRINITY_DN8571_c0_g1	-1.21127	-0.952369	2.16364	AT3G20570.1	early nodulin-like protein 9 Chr3:7186754-7187453 REVERSE LENGTH=203 201606
TRINITY_DN8083_c0_g1	-1.29881	-0.952318	2.25113	ATMG00510.1	NADH dehydrogenase subunit 7 ChrM:132071-138153 FORWARD LENGTH=394 201606
TRINITY_DN9106_c0_g1	2.61999	-0.952177	-1.66781	AT1G76430.1	phosphate transporter 1%3B9 Chr1:28679115-28681874 REVERSE LENGTH=532 201606
TRINITY_DN1218_c1_g1	-0.403565	-0.951192	1.35476	AT3G22800.1	Leucine-rich repeat (LRR) family protein Chr3:8063063-8064475 REVERSE LENGTH=470 201606
TRINITY_DN1722_c0_g1	2.69389	-0.949657	-1.74423	AT4G28080.1	Tetratricopeptide repeat (TPR)-like superfamily protein Chr4:13948993-13957840 REVERSE LENGTH=1819 201606
TRINITY_DN8733_c0_g1	2.57418	-0.949398	-1.62478	AT3G52960.1	Thioredoxin superfamily protein Chr3:19639699-19640403 FORWARD LENGTH=234 201606
TRINITY_DN10251_c0_g1	2.44927	-0.949396	-1.49988	AT5G18210.1	NAD(P)-binding Rossmann-fold superfamily protein
TRINITY_DN1125_c0_g1	-2.02349	-0.947853	2.97134	UNKNOWN	UNKNOWN
TRINITY_DN2254_c0_g1	3.04392	-0.946929	-2.09699	AT3G29670.1	HXXXD-type acyl-transferase family protein Chr3:11527952-11529307 FORWARD LENGTH=451 201606
TRINITY_DN9294_c0_g1	-0.550704	-0.945308	1.49601	AT1G78190.1	Trm112p-like protein Chr1:29418620-29418994 REVERSE LENGTH=124 201606
TRINITY_DN8810_c1_g1	-2.12397	-0.944839	3.0688	AT5G25190.1	Integrase-type DNA-binding superfamily protein Chr5:8707007-8707655 REVERSE LENGTH=181 201606
TRINITY_DN1443_c1_g1	1.90247	-0.944752	-0.957723	AT3G56400.1	WRKY DNA-binding protein 70 Chr3:20909082-20910409 REVERSE LENGTH=294 201606
TRINITY_DN749_c3_g1	-0.888045	-0.944246	1.83229	AT4G32490.1	early nodulin-like protein 4 Chr4:15678811-15679556 REVERSE LENGTH=221 201606
TRINITY_DN8832_c0_g1	-0.122688	-0.943128	1.06582	AT3G23300.2	S-adenosyl-L-methionine-dependent methyltransferases superfamily protein Chr3:8333521-8335902 FORWARD LENGTH=611 201606
TRINITY_DN3378_c2_g2	-0.688889	-0.942525	1.63141	AT1G13700.3	6-phosphogluconolactonase 1 Chr1:4694475-4695600 REVERSE LENGTH=268 201606
TRINITY_DN7274_c0_g1	-0.499461	-0.942446	1.44191	UNKNOWN	UNKNOWN
TRINITY_DN18360_c2_g2	-0.747259	-0.942392	1.68965	UNKNOWN	UNKNOWN
TRINITY_DN4536_c0_g1	-0.386267	-0.941745	1.32801	UNKNOWN	UNKNOWN
TRINITY_DN5635_c0_g1	1.98153	-0.940198	-1.04133	AT5G18130.1	transmembrane protein Chr5:5995634-5997165 FORWARD LENGTH=280 201606
TRINITY_DN3577_c1_g1	2.70212	-0.939247	-1.76287	AT4G01935.1	insulin-induced protein Chr4:841102-842228 FORWARD LENGTH=256 201606
TRINITY_DN3096_c0_g1	2.47392	-0.938731	-1.53519	AT5G09820.1	Plastid-lipid associated protein PAP / fibrillin family protein Chr5:3056219-3057380 REVERSE LENGTH=259 201606
TRINITY_DN24651_c0_g1	0.757712	-0.938635	0.180923	AT2G01050.1	zinc ion binding / nucleic acid binding protein Chr2:68337-69884 REVERSE LENGTH=515 201606
TRINITY_DN3027_c0_g1	-0.685207	-0.938559	1.62377	AT3G05700.1	Drought-responsive family protein Chr3:1682432-1684323 REVERSE LENGTH=223 201606
TRINITY_DN4253_c0_g1	-0.849358	-0.935403	1.78476	UNKNOWN	UNKNOWN
TRINITY_DN20308_c0_g1	-0.541321	-0.933586	1.47491	AT2G05920.1	Subtilase family protein Chr2:2269831-2272207 REVERSE LENGTH=754 201606
TRINITY_DN10385_c0_g1	-0.741324	-0.933417	1.67474	AT4G16447.1	hypothetical protein
TRINITY_DN8587_c0_g1	2.14714	-0.933153	-1.21399	AT4G13550.2	putative triglyceride lipase Chr4:7871251-7876877 REVERSE LENGTH=854 201606
TRINITY_DN1443_c0_g1	2.79685	-0.932793	-1.86405	AT1G48720.1	phytoene desaturase 3 Chr4:8190426-8194769 REVERSE LENGTH=566 201606
TRINITY_DN213_c1_g1	2.95999	-0.931322	-2.02867	AT1G48030.5	mitochondrial lipoamide dehydrogenase 1 Chr1:17717432-17719141 REVERSE LENGTH=507 201606
TRINITY_DN76_c0_g1	-0.613253	-0.928536	1.54179	AT4G15910.1	drought-induced 21 Chr4:9028657-9029269 FORWARD LENGTH=104 201606
TRINITY_DN11315_c0_g2	2.21047	-0.927316	-1.28315	AT2G21970.1	stress enhanced protein 2 Chr2:9357188-9357874 REVERSE LENGTH=202 201606
TRINITY_DN31460_c0_g1	2.24741	-0.927045	-1.32037	AT1G63680.3	ALBINO OR PALE-GREEN 13 Chr1:23614461-23617247 FORWARD LENGTH=772 201606
TRINITY_DN24547_c0_g1	2.72493	-0.92648	-1.79845	AT3G25920.1	ribosomal protein L15 Chr3:9491268-9492558 REVERSE LENGTH=277 201606
TRINITY_DN4695_c0_g1	1.29024	-0.925622	-0.364621	UNKNOWN	UNKNOWN
TRINITY_DN14028_c0_g1	1.34992	-0.924593	-0.425327	AT5G14370.1	CCT motif family protein Chr5:4632147-4633651 REVERSE LENGTH=339 201606
TRINITY_DN5076_c1_g1	2.34868	-0.924375	-1.4243	AT1G12280.1	LRR and NB-ARC domains-containing disease resistance protein Chr1:4174875-4177559 REVERSE LENGTH=894 201606
TRINITY_DN10252_c0_g1	4.81825	-0.924317	-3.89393	AT1G30380.1	photosystem I subunit K
TRINITY_DN3722_c0_g1	-0.919687	-0.923863	1.84355	UNKNOWN	UNKNOWN
TRINITY_DN60877_c0_g1	2.7015	-0.922364	-1.77914	AT1G69640.1	sphingoid base hydroxylase 1 Chr1:26193933-26195466 REVERSE LENGTH=260 201606
TRINITY_DN2160_c0_g1	-0.841258	-0.922049	1.76331	AT1G75560.2	zinc knuckle (CCHC-type) family protein Chr1:28371420-28372717 REVERSE LENGTH=257 201606
TRINITY_DN15554_c0_g1	-0.732887	-0.920658	1.65355	AT3G02470.4	S-adenosylmethionine decarboxylase Chr3:510223-511323 FORWARD LENGTH=366 201606
TRINITY_DN16913_c0_g1	3.16616	-0.920348	-2.24581	AT1G62780.1	dimethylallyl%2C adenosine tRNA methylthiotransferase Chr1:23249349-23251066 REVERSE LENGTH=237 201606
TRINITY_DN5091_c0_g1	1.98906	-0.918512	-1.07054	UNKNOWN	UNKNOWN
TRINITY_DN48693_c0_g1	-2.03611	-0.917931	2.95404	AT4G11290.1	Peroxidase superfamily protein Chr4:6869993-6871476 FORWARD LENGTH=326 201606
TRINITY_DN865_c1_g1	5.5795	-0.917744	-4.66175	AT1G20340.1	Cupredoxin superfamily protein Chr1:7042770-7043273 REVERSE LENGTH=167 201606
TRINITY_DN4630_c0_g1	2.52158	-0.917703	-1.60388	AT2G20920.1	chaperone (DUF3353) Chr2:8998728-8999789 FORWARD LENGTH=287 201606
TRINITY_DN2137_c0_g1	5.10658	-0.917477	-4.18911	AT1G31330.1	photosystem I subunit F Chr1:11215011-11215939 REVERSE LENGTH=221 201606
TRINITY_DN776_c0_g2	2.77499	-0.91636	-1.85863	AT2G32480.1	chloroplastic membrane metallo proteases Chr2:13788679-13790022 REVERSE LENGTH=447 201606
TRINITY_DN2328_c0_g1	2.01666	-0.914422	-1.10224	AT4G01037.1	Ubiquitin carboxyl-terminal hydrolase family protein Chr4:451444-453030 REVERSE LENGTH=528 201606
TRINITY_DN7011_c0_g2	2.78302	-0.912339	-1.87068	AT1G21600.2	plastid transcriptionally active 6 Chr1:7571514-7573782 REVERSE LENGTH=328 201606
TRINITY_DN2410_c0_g1	3.13803	-0.912135	-2.2259	UNKNOWN	UNKNOWN
TRINITY_DN20460_c0_g1	-2.14666	-0.911895	3.05855	AT3G43190.2	sucrose synthase 4 Chr3:15179204-15182577 REVERSE LENGTH=808 201606
TRINITY_DN3136_c0_g1	-0.931603	-0.911436	1.84304	AT5G43360.1	phosphate transporter 1%3B3 Chr5:17409524-17411214 FORWARD LENGTH=521 201606
TRINITY_DN2901_c0_g3	-1.87607	-0.909698	2.78577	AT5G05960.1	Bifunctional inhibitor/lipid-transfer protein/seed storage 2S albumin superfamily protein Chr5:1790256-1790694 FORWARD LENGTH=116 201606
TRINITY_DN2393_c0_g1	0.4513	-0.909381	0.458082	AT4G00440.2	GPI-anchored adhesin-like protein%2C putative (DUF3741) Chr4:195176-198225 FORWARD LENGTH=835 201606
TRINITY_DN29093_c0_g2	1.70292	-0.908778	-0.794144	AT3G57430.1	Tetratricopeptide repeat (TPR)-like superfamily protein Chr3:21255731-21258403 REVERSE LENGTH=890 201606
TRINITY_DN8359_c0_g1	2.03874	-0.908022	-1.13072	AT1G53800.1	muscle M-line assembly protein Chr1:20081888-20084320 FORWARD LENGTH=568 201606
TRINITY_DN504_c0_g1	-1.64267	-0.90759	2.55026	AT5G09800.1	ARM repeat superfamily protein Chr5:3043123-3044352 REVERSE LENGTH=409 201606
TRINITY_DN40349_c1_g1	-0.966169	-0.906785	1.87295	AT3G52790.1	peptidoglycan-binding LysM domain-containing protein Chr3:19566004-19566333 REVERSE LENGTH=109 201606
TRINITY_DN5053_c0_g1	-1.05473	-0.906104	1.96084	AT4G16800.1	ATP-dependent caseinolytic (Clp) protease/crotonase family protein Chr4:9454931-9457000 REVERSE LENGTH=301 201606
TRINITY_DN12186_c0_g1	1.43387	-0.902461	-0.53141	AT2G30990.3	arginine N-methyltransferase%2C putative (DUF688) Chr2:13187776-13189761 REVERSE LENGTH=563 201606
TRINITY_DN20011_c0_g1	0.186403	-0.901127	0.714724	AT5G38820.3	Transmembrane amino acid transporter family protein Chr5:15543481-15545182 FORWARD LENGTH=456 201606
TRINITY_DN1957_c0_g1	-2.39342	-0.900117	3.29354	AT5G45890.1	senescence-associated gene 12 Chr5:18613300-18614759 FORWARD LENGTH=346 201606
TRINITY_DN11752_c0_g1	0.126893	-0.899482	0.772588	UNKNOWN	UNKNOWN
TRINITY_DN1485_c0_g2	4.99369	-0.898765	-4.09492	AT3G62410.1	CP12 domain-containing protein 2 Chr3:23091006-23091401 FORWARD LENGTH=131 201606
TRINITY_DN15004_c0_g1	2.21949	-0.897557	-1.32193	AT3G53580.1	diaminopimelate epimerase family protein Chr3:19864784-19866907 FORWARD LENGTH=362 201606
TRINITY_DN22531_c0_g1	2.01993	-0.897101	-1.12283	AT2G41120.1	DUF309 domain protein Chr2:17141454-17142419 REVERSE LENGTH=261 201606
TRINITY_DN8196_c0_g1	-1.36368	-0.896421	2.2601	AT3G15780.1	hypothetical protein Chr1:11972336-11972536 REVERSE LENGTH=66 201606
TRINITY_DN2933_c0_g1	2.97614	-0.892441	-2.0837	AT5G52100.1	Dihydrodipicolinate reductase%2C bacterial/plant Chr5:21170203-21172107 FORWARD LENGTH=298 201606
TRINITY_DN36993_c0_g1	2.23679	-0.8917	-1.34509	AT1G25440.1	B-box type zinc finger protein with CCT domain-containing protein Chr1:8933939-8935284 REVERSE LENGTH=417 201606
TRINITY_DN11746_c0_g1	-2.07974	-0.891046	2.97078	AT4G36220.1	ferulic acid 5-hydroxylase 1 Chr4:17137584-17139619 REVERSE LENGTH=520 201606
TRINITY_DN21283_c0_g1	1.63462	-0.890351	-0.744273	AT4G14605.2	Mitochondrial transcription termination factor family protein Chr4:8378815-8380564 FORWARD LENGTH=493 201606
TRINITY_DN1846_c0_g1	3.07005	-0.888291	-2.18176	AT1G78630.1	Ribosomal protein L13 family protein Chr1:29575997-29577406 FORWARD LENGTH=241 201606
TRINITY_DN1264_c0_g2	3.31091	-0.886435	-2.42448	AT2G23180.1	cytochrome P450%2C family 96%2C subfamily A%2C polypeptide 10 Chr4:18365229-18366788 FORWARD LENGTH=519 201606
TRINITY_DN25516_c0_g2	1.98948	-0.885699	-1.10378	AT5G55320.1	MBOAT (membrane bound O-acyl transferase) family protein Chr5:22435680-22436699 REVERSE LENGTH=339 201606
TRINITY_DN4244_c1_g1	-1.82965	-0.880299	2.70995	AT1G72830.1	nuclear factor Y%2C subunit A3 Chr1:27405699-27407088 REVERSE LENGTH=340 201606
TRINITY_DN10387_c0_g1	2.33334	-0.880123	-1.45321	AT4G22220.1	SufE/NifU family protein
TRINITY_DN6766_c0_g1	2.71848	-0.879798	-1.83868	AT2G20570.1	GBF's pro-rich region-interacting factor 1 Chr2:8855486-8857522 FORWARD LENGTH=420 201606
TRINITY_DN3502_c0_g2	-0.508611	-0.879285	1.3879	AT4G27950.1	cytokinin response factor 4 Chr4:13909732-13910739 REVERSE LENGTH=335 201606
TRINITY_DN8275_c0_g1	2.66738	-0.879082	-1.78829	UNKNOWN	UNKNOWN
TRINITY_DN33312_c0_g1	3.89436	-0.878601	-3.01576	AT1G23740.1	Oxidoreductase%2C zinc-binding dehydrogenase family protein Chr1:8398245-8399656 REVERSE LENGTH=386 201606
TRINITY_DN2448_c1_g1	-0.903109	-0.876575	1.77968	AT2G41050.3	PQ-loop repeat family protein / transmembrane family protein Chr2:17123388-17125622 REVERSE LENGTH=376 201606
TRINITY_DN10415_c0_g2	4.01055	-0.876181	-3.13437	AT3G25690.6	Hydroxyproline-rich glycoprotein family protein
TRINITY_DN3688_c0_g1	2.47232	-0.875308	-1.59701	AT1G80380.8	P-loop containing nucleoside triphosphate hydrolases superfamily protein Chr1:30217895-30219784 FORWARD LENGTH=390 201606
TRINITY_DN14098_c0_g2	-1.51222	-0.875023	2.38725	UNKNOWN	UNKNOWN
TRINITY_DN8936_c0_g1	0.700129	-0.874357	0.174228	AT2G45610.1	alpha/beta-Hydrolases superfamily protein Chr2:18791463-18792437 FORWARD LENGTH=324 201606
TRINITY_DN5290_c0_g1	2.16283	-0.871443	-1.29139	AT3G43540.1	initiation factor 4F subunit (DUF1350) Chr3:15430770-15433035 FORWARD LENGTH=373 201606
TRINITY_DN16297_c0_g1	2.25386	-0.871361	-1.3825	AT4G28080.1	Tetratricopeptide repeat (TPR)-like superfamily protein Chr4:13948993-13957840 REVERSE LENGTH=1819 201606
TRINITY_DN29981_c0_g1	3.54153	-0.871104	-2.67042	AT5G22800.2	Alanyl-tRNA synthetase%2C class IIc Chr5:7616221-7620273 REVERSE LENGTH=1003 201606
TRINITY_DN40789_c0_g1	2.27749	-0.870869	-1.40662	AT1G21250.1	cell wall-associated kinase Chr1:7439512-7441892 FORWARD LENGTH=735 201606
TRINITY_DN3457_c0_g1	3.23422	-0.870172	-2.36404	AT3G29185.1	glutamate NMDA receptor subunit epsilon-1%2C putative (DUF3598) Chr3:11155092-11157207 REVERSE LENGTH=396 201606
TRINITY_DN11396_c0_g1	-0.826926	-0.867939	1.69487	AT1G08830.2	copper/zinc superoxide dismutase 1 Chr1:2827700-2829053 FORWARD LENGTH=152 201606
TRINITY_DN445_c0_g2	1.69053	-0.867789	-0.822742	AT5G63630.2	P-loop containing nucleoside triphosphate hydrolases superfamily protein Chr5:25472598-25475778 REVERSE LENGTH=716 201606
TRINITY_DN4419_c0_g1	3.42358	-0.867128	-2.55645	AT1G18060.1	Metal-dependent phosphohydrolase Chr1:9045198-9046945 REVERSE LENGTH=217 201606
TRINITY_DN1488_c0_g1	-1.59046	-0.867088	2.45754	AT1G04110.1	Subtilase family protein Chr1:1061457-1063784 REVERSE LENGTH=775 201606
TRINITY_DN1424_c0_g1	-1.76691	-0.866831	2.63374	ATMG00410.1	NADH dehydrogenase 2B ChrM:327890-333105 REVERSE LENGTH=295 201606
TRINITY_DN11597_c0_g1	0.0862046	-0.866571	0.780367	AT5G50380.1	exocyst subunit exo70 family protein F1 Chr5:20516382-20518433 REVERSE LENGTH=683 201606
TRINITY_DN36262_c0_g1	3.34567	-0.861993	-2.48368	AT3G25410.1	Sodium Bile acid symporter family Chr3:9214565-9216331 REVERSE LENGTH=431 201606
TRINITY_DN4346_c0_g1	2.50949	-0.860289	-1.6492	AT4G04350.1	tRNA synthetase class I (I%2C L%2C M and V) family protein Chr4:2128129-2133030 FORWARD LENGTH=973 201606
TRINITY_DN14459_c1_g1	-0.684241	-0.859091	1.54333	AT2G01900.3	DNAse I-like superfamily protein Chr2:405967-408933 FORWARD LENGTH=425 201606
TRINITY_DN11946_c0_g1	0.0752524	-0.858595	0.783343	AT2G35380.1	Peroxidase superfamily protein Chr2:14892636-14893958 FORWARD LENGTH=336 201606
TRINITY_DN2693_c0_g1	-0.616753	-0.857623	1.47438	AT1G27650.1	U2 snRNP auxiliary factor small subunit Chr1:9615152-9616042 FORWARD LENGTH=296 201606
TRINITY_DN4791_c0_g1	3.16623	-0.855424	-2.3108	AT4G28025.1	hypothetical protein Chr4:13935836-13937367 REVERSE LENGTH=157 201606
TRINITY_DN11679_c0_g1	1.88423	-0.855253	-1.02897	AT1G21640.1	NAD kinase 2 Chr1:7588726-7592669 FORWARD LENGTH=985 201606
TRINITY_DN5035_c2_g1	-0.772319	-0.854935	1.62725	ATMG01360.1	cytochrome oxidase ChrM:349830-351413 REVERSE LENGTH=527 201606
TRINITY_DN462_c0_g1	2.81964	-0.852638	-1.96701	AT5G45820.1	CBL-interacting protein kinase 20 Chr5:18587081-18588400 REVERSE LENGTH=439 201606
TRINITY_DN1400_c0_g2	-1.438	-0.852262	2.29026	AT5G47320.1	ribosomal protein S19 Chr5:19203801-19204951 FORWARD LENGTH=212 201606
TRINITY_DN9973_c2_g2	-1.03578	-0.852236	1.88802	AT1G78110.1	nucleolar GTP-binding protein Chr1:29391879-29392907 FORWARD LENGTH=342 201606
TRINITY_DN11327_c0_g1	-1.18044	-0.851189	2.03163	AT1G73080.1	PEP1 receptor 1 Chr1:27484513-27488021 FORWARD LENGTH=1123 201606
TRINITY_DN14301_c0_g1	-3.55394	-0.851143	4.40509	AT5G45890.1	senescence-associated gene 12 Chr5:18613300-18614759 FORWARD LENGTH=346 201606
TRINITY_DN168296_c0_g1	-1.68435	-0.850854	2.5352	AT4G00910.1	aluminum activated malate transporter family protein Chr4:389370-391287 REVERSE LENGTH=485 201606
TRINITY_DN17032_c1_g1	4.39698	-0.850754	-3.54622	AT1G70760.1	inorganic carbon transport protein-like protein Chr1:26687267-26688201 FORWARD LENGTH=191 201606
TRINITY_DN5149_c0_g1	2.54604	-0.850066	-1.69597	AT1G53090.5	SPA1-related 4 Chr1:19783748-19785952 FORWARD LENGTH=618 201606
TRINITY_DN1909_c0_g1	3.94217	-0.84987	-3.0923	AT5G64840.1	general control non-repressible 5 Chr5:25916956-25919693 REVERSE LENGTH=692 201606
TRINITY_DN19554_c0_g1	3.39586	-0.848961	-2.5469	AT1G43670.1	Inositol monophosphatase family protein Chr1:16468184-16470347 FORWARD LENGTH=341 201606
TRINITY_DN17756_c0_g1	-1.74937	-0.848646	2.59801	AT3G17675.1	Cupredoxin superfamily protein Chr3:6042244-6042850 REVERSE LENGTH=129 201606
TRINITY_DN2320_c6_g1	-0.806087	-0.848569	1.65466	AT4G36020.2	cold shock domain protein 1 Chr4:17043443-17044342 REVERSE LENGTH=265 201606
TRINITY_DN353_c0_g1	4.09276	-0.847297	-3.24547	AT1G32080.1	membrane protein Chr1:11537572-11539756 REVERSE LENGTH=512 201606
TRINITY_DN553_c0_g2	1.96702	-0.844872	-1.12215	AT1G03475.1	Coproporphyrinogen III oxidase Chr1:869302-871175 REVERSE LENGTH=386 201606
TRINITY_DN28754_c0_g3	2.84888	-0.843979	-2.0049	AT1G35420.3	alpha/beta-Hydrolases superfamily protein Chr1:13026545-13027463 FORWARD LENGTH=274 201606
TRINITY_DN106641_c0_g1	2.60486	-0.843365	-1.7615	AT4G23890.1	NAD(P)H-quinone oxidoreductase subunit S
TRINITY_DN65505_c0_g1	-2.13995	-0.843056	2.98301	AT5G44640.1	beta glucosidase 13 Chr5:18011146-18012669 FORWARD LENGTH=507 201606
TRINITY_DN12561_c0_g4	1.65045	-0.84251	-0.807943	AT1G28530.2	deneddylase Chr1:10032127-10035496 REVERSE LENGTH=613 201606
TRINITY_DN80302_c0_g1	2.60877	-0.842236	-1.76654	AT1G79850.1	ribosomal protein S17 Chr1:30041473-30041922 REVERSE LENGTH=149 201606
TRINITY_DN8141_c0_g1	1.92808	-0.842167	-1.08591	AT3G02060.3	DEAD/DEAH box helicase Chr3:354409-358319 FORWARD LENGTH=823 201606
TRINITY_DN11163_c0_g2	0.30798	-0.840839	0.532859	AT3G24255.5	RNA-directed DNA polymerase (reverse transcriptase)-related family protein
TRINITY_DN2350_c1_g1	5.60642	-0.840505	-4.76592	AT5G64040.1	photosystem I reaction center subunit PSI-N%2C chloroplast%2C putative / PSI-N%2C putative (PSAN) Chr5:25628724-25629409 REVERSE LENGTH=171 201606
TRINITY_DN543_c1_g1	4.59852	-0.840365	-3.75815	AT1G76080.1	chloroplastic drought-induced stress protein of 32 kD Chr1:28548063-28549348 REVERSE LENGTH=302 201606
TRINITY_DN69858_c0_g1	-0.399394	-0.839865	1.23926	UNKNOWN	UNKNOWN
TRINITY_DN2281_c0_g3	2.90069	-0.839722	-2.06097	AT1G60690.1	NAD(P)-linked oxidoreductase superfamily protein Chr1:22349892-22351668 REVERSE LENGTH=345 201606
TRINITY_DN13622_c0_g1	2.83518	-0.839391	-1.99579	AT5G45890.1	senescence-associated gene 12 Chr5:18613300-18614759 FORWARD LENGTH=346 201606
TRINITY_DN4816_c1_g1	-0.585832	-0.838365	1.4242	UNKNOWN	UNKNOWN
TRINITY_DN30515_c0_g1	1.77394	-0.838023	-0.935919	AT1G01630.1	Sec14p-like phosphatidylinositol transfer family protein Chr1:229206-230675 FORWARD LENGTH=255 201606
TRINITY_DN33_c0_g1	1.90083	-0.835805	-1.06502	AT5G03650.1	starch branching enzyme 2.2 Chr5:931924-937470 FORWARD LENGTH=805 201606
TRINITY_DN11357_c0_g1	1.79677	-0.83475	-0.962021	AT3G22690.2	LOW protein: PPR containing-like protein Chr3:8022006-8024534 REVERSE LENGTH=842 201606
TRINITY_DN11422_c0_g1	-0.69485	-0.834327	1.52918	AT3G46530.1	NB-ARC domain-containing disease resistance protein Chr3:17130739-17133246 REVERSE LENGTH=835 201606
TRINITY_DN7389_c0_g1	-0.770966	-0.831803	1.60277	AT3G54040.1	PAR1 protein Chr3:20014032-20015299 REVERSE LENGTH=183 201606
TRINITY_DN7384_c0_g1	3.09758	-0.831428	-2.26615	AT3G15520.3	Cyclophilin-like peptidyl-prolyl cis-trans isomerase family protein Chr3:5249739-5252432 REVERSE LENGTH=466 201606
TRINITY_DN518_c0_g3	0.592703	-0.83135	0.238647	AT4G30960.1	SOS3-interacting protein 3 Chr4:15067400-15068725 FORWARD LENGTH=441 201606
TRINITY_DN11105_c0_g2	1.98006	-0.830245	-1.14981	AT2G35730.1	Heavy metal transport/detoxification superfamily protein
TRINITY_DN5324_c0_g1	-1.76546	-0.830056	2.59552	AT2G01300.1	mediator of RNA polymerase II transcription subunit Chr2:151221-151691 REVERSE LENGTH=156 201606
TRINITY_DN5079_c0_g1	3.42401	-0.828278	-2.59573	AT1G08550.3	non-photochemical quenching 1 Chr1:2707462-2709387 FORWARD LENGTH=462 201606
TRINITY_DN1738_c1_g2	2.05231	-0.825026	-1.22728	AT1G23820.1	spermidine synthase Chr1:8420410-8422724 FORWARD LENGTH=334 201606
TRINITY_DN2189_c1_g1	-0.595638	-0.823311	1.41895	AT2G45720.5	ARM repeat superfamily protein Chr2:18834468-18836129 FORWARD LENGTH=553 201606
TRINITY_DN47558_c0_g1	-1.46414	-0.822961	2.2871	AT3G09390.2	metallothionein 2A Chr3:2889737-2890188 REVERSE LENGTH=81 201606
TRINITY_DN22662_c0_g1	2.14753	-0.822619	-1.32491	AT4G04770.1	ATP binding cassette protein 1 Chr4:2427998-2429785 REVERSE LENGTH=557 201606
TRINITY_DN29694_c0_g1	2.48789	-0.822399	-1.66549	AT3G08740.1	elongation factor P (EF-P) family protein Chr3:2654788-2656154 REVERSE LENGTH=236 201606
TRINITY_DN12219_c0_g1	2.11836	-0.822305	-1.29606	AT5G49030.3	tRNA synthetase class I (I%2C L%2C M and V) family protein Chr5:19875091-19883251 REVERSE LENGTH=1279 201606
TRINITY_DN10365_c0_g1	2.67868	-0.821058	-1.85762	AT2G20725.1	CAAX amino terminal protease family protein
TRINITY_DN30446_c0_g3	0.826515	-0.820458	-0.00605695	AT3G02330.1	Pentatricopeptide repeat (PPR) superfamily protein Chr3:473881-476592 REVERSE LENGTH=903 201606
TRINITY_DN241_c0_g1	-1.23093	-0.817983	2.04892	UNKNOWN	UNKNOWN
TRINITY_DN1479_c1_g1	2.28797	-0.817631	-1.47034	AT3G06980.1	DEA(D/H)-box RNA helicase family protein Chr3:2201531-2204662 FORWARD LENGTH=781 201606
TRINITY_DN22024_c0_g1	2.5309	-0.817261	-1.71364	AT4G35220.1	Cyclase family protein Chr4:16752636-16753966 FORWARD LENGTH=272 201606
TRINITY_DN8937_c0_g1	-1.5086	-0.816098	2.32469	AT1G73190.1	Aquaporin-like superfamily protein Chr1:27522155-27523171 FORWARD LENGTH=268 201606
TRINITY_DN6192_c0_g1	1.41756	-0.815628	-0.601927	AT5G42710.2	hypothetical protein Chr5:17125578-17128696 FORWARD LENGTH=803 201606
TRINITY_DN1048_c0_g2	2.95878	-0.814682	-2.14409	AT5G45820.1	CBL-interacting protein kinase 20
TRINITY_DN1585_c1_g1	2.68974	-0.812131	-1.87761	AT1G06110.1	SKP1/ASK-interacting protein 16 Chr1:1853237-1854938 REVERSE LENGTH=436 201606
TRINITY_DN10403_c1_g2	-1.21737	-0.811769	2.02914	AT4G12420.2	FRIGIDA-like protein
TRINITY_DN5522_c0_g2	1.85096	-0.811498	-1.03946	AT3G15810.1	LURP-one-like protein (DUF567) Chr3:5348054-5349178 REVERSE LENGTH=220 201606
TRINITY_DN56121_c0_g1	3.62592	-0.809493	-2.81643	AT2G36885.2	translation initiation factor Chr2:15482167-15483676 REVERSE LENGTH=255 201606
TRINITY_DN2347_c0_g1	2.59785	-0.807547	-1.7903	AT1G32550.1	2Fe-2S ferredoxin-like superfamily protein Chr1:11771969-11774117 REVERSE LENGTH=181 201606
TRINITY_DN3567_c0_g1	1.67299	-0.807518	-0.865472	AT5G22090.2	FAF-like protein (DUF3049) Chr5:7315003-7316394 REVERSE LENGTH=463 201606
TRINITY_DN14510_c0_g1	2.38739	-0.80723	-1.58016	AT4G27990.1	YGGT family protein Chr4:13923991-13924647 REVERSE LENGTH=218 201606
TRINITY_DN26779_c0_g1	-0.73566	-0.805573	1.54123	AT5G61890.1	Integrase-type DNA-binding superfamily protein Chr5:24852639-24853744 REVERSE LENGTH=248 201606
TRINITY_DN8236_c0_g1	2.82976	-0.804996	-2.02476	AT2G32850.2	Protein kinase superfamily protein Chr2:13935448-13937977 REVERSE LENGTH=670 201606
TRINITY_DN19810_c0_g1	2.17574	-0.803345	-1.3724	AT5G09315.1	vacuolar sorting protein 9 domain protein Chr5:2889007-2889880 REVERSE LENGTH=262 201606
TRINITY_DN598_c0_g1	2.16541	-0.80244	-1.36297	UNKNOWN	UNKNOWN
TRINITY_DN15043_c0_g1	-0.818672	-0.802399	1.62107	AT3G48340.1	Cysteine proteinases superfamily protein Chr3:17897739-17899074 FORWARD LENGTH=361 201606
TRINITY_DN1938_c1_g1	2.03154	-0.801708	-1.22983	AT4G31850.1	proton gradient regulation 3 Chr4:15403020-15406358 FORWARD LENGTH=1112 201606
TRINITY_DN7107_c0_g1	3.62996	-0.800843	-2.82912	AT3G59780.1	Rhodanese/Cell cycle control phosphatase superfamily protein Chr3:22086906-22090324 FORWARD LENGTH=686 201606
TRINITY_DN1090_c0_g1	-1.34703	-0.799829	2.14686	AT1G02850.1	beta glucosidase 11
TRINITY_DN23524_c0_g1	-1.25087	-0.798981	2.04985	AT1G64380.1	Integrase-type DNA-binding superfamily protein Chr1:23890981-23891988 REVERSE LENGTH=335 201606
TRINITY_DN31380_c0_g2	3.15608	-0.798416	-2.35766	AT2G30570.1	photosystem II reaction center W Chr2:13019326-13020053 REVERSE LENGTH=133 201606
TRINITY_DN7189_c1_g2	2.49337	-0.797587	-1.69578	AT4G14540.1	nuclear factor Y%2C subunit B3 Chr4:8344663-8345148 FORWARD LENGTH=161 201606
TRINITY_DN5954_c0_g1	-1.07704	-0.796722	1.87376	AT4G20860.1	FAD-binding Berberine family protein Chr4:11172726-11174318 FORWARD LENGTH=530 201606
TRINITY_DN959_c0_g1	-0.994762	-0.796541	1.7913	AT3G22440.1	FRIGIDA-like protein Chr3:7959854-7961886 FORWARD LENGTH=532 201606
TRINITY_DN15096_c0_g1	-0.776764	-0.796478	1.57324	AT5G56040.2	Leucine-rich receptor-like protein kinase family protein Chr5:22695050-22698410 FORWARD LENGTH=1090 201606
TRINITY_DN5942_c0_g1	5.23442	-0.795921	-4.4385	AT1G67740.1	photosystem II BY Chr1:25394429-25394998 REVERSE LENGTH=189 201606
TRINITY_DN1343_c0_g1	1.99986	-0.795283	-1.20458	AT3G17800.1	alanine-tRNA ligase%2C putative (DUF760) Chr3:6091248-6092873 REVERSE LENGTH=421 201606
TRINITY_DN25355_c0_g1	4.39123	-0.794984	-3.59625	AT1G19150.1	PSI type II chlorophyll a/b-binding protein (Lhca2-1) Chr1:6612806-6613799 FORWARD LENGTH=270 201606
TRINITY_DN613_c0_g1	1.8327	-0.79485	-1.03785	AT1G62960.1	ACC synthase 10 Chr1:23318271-23320229 REVERSE LENGTH=557 201606
TRINITY_DN1961_c2_g1	-0.699656	-0.793507	1.49316	AT1G80870.1	Protein kinase superfamily protein Chr1:30392133-30394211 FORWARD LENGTH=692 201606
TRINITY_DN7827_c0_g1	1.83667	-0.793478	-1.04319	AT3G12080.1	GTP-binding family protein Chr3:3847851-3851980 FORWARD LENGTH=663 201606
TRINITY_DN31332_c0_g1	2.89731	-0.793219	-2.10409	AT2G32390.5	glutamate receptor 3.5 Chr2:13748468-13751923 REVERSE LENGTH=953 201606
TRINITY_DN34952_c0_g1	1.73169	-0.792315	-0.939376	AT2G24220.1	purine permease 5 Chr2:10300603-10301688 FORWARD LENGTH=361 201606
TRINITY_DN20349_c0_g1	2.65914	-0.792212	-1.86693	AT1G64355.1	1-acyl-sn-glycerol-3-phosphate acyltransferase Chr1:23886152-23886987 FORWARD LENGTH=199 201606
TRINITY_DN3055_c0_g1	2.69014	-0.790714	-1.89943	AT1G62250.2	orotidine 5'-phosphate decarboxylase Chr1:22996054-22997003 REVERSE LENGTH=223 201606
TRINITY_DN6019_c0_g1	-2.81362	-0.78895	3.60257	AT3G56630.1	cytochrome P450%2C family 94%2C subfamily D%2C polypeptide 2 Chr3:20978953-20980512 FORWARD LENGTH=499 201606
TRINITY_DN3993_c1_g1	1.81621	-0.78825	-1.02796	AT5G01590.1	histone-lysine N-methyltransferase ATXR3-like protein Chr5:224249-226620 FORWARD LENGTH=527 201606
TRINITY_DN21634_c0_g1	-0.374869	-0.788068	1.16294	AT5G22380.1	NAC domain containing protein 90 Chr5:7408924-7410038 REVERSE LENGTH=235 201606
TRINITY_DN1753_c0_g2	2.3035	-0.786545	-1.51695	AT5G40160.1	Ankyrin repeat family protein Chr5:16062726-16064301 REVERSE LENGTH=315 201606
TRINITY_DN13275_c5_g3	1.17453	-0.78543	-0.389105	AT2G37920.1	copper ion transmembrane transporter Chr2:15869269-15870024 REVERSE LENGTH=251 201606
TRINITY_DN5157_c1_g1	2.73783	-0.784648	-1.95318	AT4G37510.1	Ribonuclease III family protein Chr4:17626259-17628854 REVERSE LENGTH=537 201606
TRINITY_DN14355_c0_g2	1.82406	-0.78389	-1.04017	AT3G13800.4	Metallo-hydrolase/oxidoreductase superfamily protein Chr3:4538879-4541366 FORWARD LENGTH=361 201606
TRINITY_DN2045_c0_g1	2.18283	-0.783748	-1.39908	AT1G69200.1	fructokinase-like protein Chr1:26016024-26018365 FORWARD LENGTH=614 201606
TRINITY_DN323_c0_g3	2.29012	-0.782791	-1.50733	AT4G00030.1	Plastid-lipid associated protein PAP / fibrillin family protein Chr4:13565-14366 FORWARD LENGTH=212 201606
TRINITY_DN12077_c0_g1	-1.88316	-0.782512	2.66567	AT5G24270.3	Calcium-binding EF-hand family protein Chr5:8238781-8239907 REVERSE LENGTH=175 201606
TRINITY_DN13330_c0_g1	2.31329	-0.781131	-1.53216	AT5G47240.1	nudix hydrolase homolog 8 Chr5:19183806-19185467 FORWARD LENGTH=369 201606
TRINITY_DN29460_c0_g1	1.74626	-0.781072	-0.96519	AT2G25600.1	Shaker pollen inward K+ channel Chr2:10894603-10898369 FORWARD LENGTH=888 201606
TRINITY_DN14911_c0_g1	-0.583617	-0.781	1.36462	AT3G26590.1	MATE efflux family protein Chr3:9761927-9765259 REVERSE LENGTH=500 201606
TRINITY_DN58739_c0_g1	-1.00157	-0.778917	1.78049	AT5G01740.1	Nuclear transport factor 2 (NTF2) family protein Chr5:280793-281281 FORWARD LENGTH=162 201606
TRINITY_DN17681_c1_g1	-0.182146	-0.778634	0.96078	AT5G14860.1	UDP-Glycosyltransferase superfamily protein Chr5:4805887-4807759 FORWARD LENGTH=492 201606
TRINITY_DN5227_c0_g1	2.70802	-0.776213	-1.93181	AT2G24060.1	Translation initiation factor 3 protein Chr2:10229453-10231390 FORWARD LENGTH=312 201606
TRINITY_DN8350_c0_g1	1.8027	-0.775823	-1.02688	AT2G46100.2	Nuclear transport factor 2 (NTF2) family protein Chr2:18953326-18954082 FORWARD LENGTH=229 201606
TRINITY_DN7068_c0_g1	1.90777	-0.775717	-1.13205	AT2G23760.3	BEL1-like homeodomain 4 Chr2:10107951-10112736 REVERSE LENGTH=627 201606
TRINITY_DN18036_c0_g1	2.09952	-0.775411	-1.32411	AT1G02150.1	Tetratricopeptide repeat (TPR)-like superfamily protein Chr1:408779-410433 FORWARD LENGTH=524 201606
TRINITY_DN15822_c1_g1	-0.714333	-0.77535	1.48968	UNKNOWN	UNKNOWN
TRINITY_DN8788_c0_g1	1.66277	-0.774713	-0.888061	AT5G24400.1	NagB/RpiA/CoA transferase-like superfamily protein Chr5:8330532-8331784 REVERSE LENGTH=325 201606
TRINITY_DN10088_c0_g1	-1.26234	-0.770437	2.03278	AT1G52245.1	dynein light chain LC6%2C flagellar outer arm-like protein
TRINITY_DN3000_c0_g1	-1.16717	-0.769819	1.93698	AT1G49780.1	plant U-box 26 Chr1:18429024-18430289 REVERSE LENGTH=421 201606
TRINITY_DN3756_c0_g2	3.41519	-0.767697	-2.6475	AT3G56710.2	sigma factor binding protein 1 Chr3:21007053-21007508 REVERSE LENGTH=151 201606
TRINITY_DN2532_c0_g1	2.51281	-0.767644	-1.74517	AT1G32070.3	nuclear shuttle interacting Chr1:11534851-11536289 REVERSE LENGTH=257 201606
TRINITY_DN12139_c0_g1	-1.01485	-0.767098	1.78195	AT3G28380.1	ABC transporter family protein Chr3:10593921-10598775 REVERSE LENGTH=1240 201606
TRINITY_DN5733_c0_g1	-0.793217	-0.766704	1.55992	AT5G59320.1	lipid transfer protein 3 Chr5:23929051-23929492 FORWARD LENGTH=115 201606
TRINITY_DN1411_c0_g2	3.51146	-0.766683	-2.74477	AT3G12345.1	FKBP-type peptidyl-prolyl cis-trans isomerase Chr3:3930333-3930893 REVERSE LENGTH=186 201606
TRINITY_DN697_c0_g1	4.18772	-0.766067	-3.42165	AT3G18890.1	NAD(P)-binding Rossmann-fold superfamily protein Chr3:6511169-6514729 FORWARD LENGTH=641 201606
TRINITY_DN56811_c0_g2	2.32154	-0.765294	-1.55624	AT5G50920.1	CLPC homologue 1 Chr5:20715710-20719800 REVERSE LENGTH=929 201606
TRINITY_DN5504_c0_g1	4.7761	-0.764033	-4.01207	AT2G21330.1	fructose-bisphosphate aldolase 1 Chr2:9128416-9130152 REVERSE LENGTH=399 201606
TRINITY_DN3463_c2_g1	3.26075	-0.763433	-2.49732	AT1G44000.1	STAY-GREEN-like protein Chr1:16708201-16709521 REVERSE LENGTH=260 201606
TRINITY_DN43144_c0_g1	2.95973	-0.763049	-2.19668	AT4G01995.1	beta-carotene isomerase D27 Chr4:873075-874619 FORWARD LENGTH=258 201606
TRINITY_DN28057_c0_g1	1.56373	-0.762268	-0.801464	AT2G18940.1	Tetratricopeptide repeat (TPR)-like superfamily protein Chr2:8203873-8206341 REVERSE LENGTH=822 201606
TRINITY_DN51467_c0_g1	1.74157	-0.762199	-0.979372	AT4G30720.1	FAD/NAD(P)-binding oxidoreductase family protein Chr4:14972212-14975461 REVERSE LENGTH=707 201606
TRINITY_DN44857_c0_g1	1.58774	-0.761867	-0.825874	AT3G26630.1	Tetratricopeptide repeat (TPR)-like superfamily protein Chr3:9791572-9792939 REVERSE LENGTH=455 201606
TRINITY_DN2860_c1_g1	-0.915444	-0.759473	1.67492	AT1G26880.2	Ribosomal protein L34e superfamily protein Chr1:9315798-9316681 REVERSE LENGTH=96 201606
TRINITY_DN905_c0_g2	-0.606887	-0.759287	1.36617	AT3G12630.1	A20/AN1-like zinc finger family protein Chr3:4012707-4013189 FORWARD LENGTH=160 201606
TRINITY_DN939_c0_g1	2.81875	-0.758771	-2.05998	AT5G55710.1	TIC 20-v-like protein Chr5:22554995-22555624 REVERSE LENGTH=209 201606
TRINITY_DN1060_c0_g1	-0.96949	-0.758379	1.72787	AT5G05960.1	seed storage 2S albumin
TRINITY_DN1400_c0_g5	-1.62906	-0.757636	2.38669	AT3G03600.1	Chloroplast Ycf2%3BATPase%2C AAA type%2C core ChrC:145291-152175 REVERSE LENGTH=2294 201606
TRINITY_DN5316_c0_g1	-2.92827	-0.757518	3.68578	AT1G62770.1	Plant invertase/pectin methylesterase inhibitor superfamily protein Chr1:23246085-23246836 REVERSE LENGTH=204 201606
TRINITY_DN4085_c0_g1	2.70554	-0.755875	-1.94966	AT4G29060.1	elongation factor Ts family protein Chr4:14317744-14321315 FORWARD LENGTH=953 201606
TRINITY_DN5329_c0_g1	3.00846	-0.754562	-2.25389	AT4G02530.1	chloroplast thylakoid lumen protein Chr4:1112335-1114005 REVERSE LENGTH=216 201606
TRINITY_DN40946_c0_g1	1.99649	-0.754101	-1.24239	AT5G02830.1	Tetratricopeptide repeat (TPR)-like superfamily protein Chr5:644458-648421 REVERSE LENGTH=852 201606
TRINITY_DN1994_c0_g1	-1.51169	-0.75407	2.26576	AT5G57260.1	cytochrome P450%2C family 71%2C subfamily B%2C polypeptide 10 Chr5:23198694-23200273 REVERSE LENGTH=502 201606
TRINITY_DN7465_c1_g1	1.78232	-0.753213	-1.02911	AT5G55580.3	Mitochondrial transcription termination factor family protein Chr5:22515601-22517662 FORWARD LENGTH=396 201606
TRINITY_DN3469_c0_g1	3.94861	-0.752761	-3.19585	AT4G09650.1	F-type H+-transporting ATPase subunit delta Chr4:6100799-6101503 FORWARD LENGTH=234 201606
TRINITY_DN6460_c0_g1	1.95151	-0.751011	-1.2005	AT4G31780.2	monogalactosyl diacylglycerol synthase 1 Chr4:15374222-15376961 FORWARD LENGTH=533 201606
TRINITY_DN3906_c0_g1	3.23106	-0.749953	-2.48111	AT4G24770.2	31-kDa RNA binding protein Chr4:12766223-12767952 REVERSE LENGTH=329 201606
TRINITY_DN29015_c0_g2	-0.730142	-0.749239	1.47938	AT1G18290.1	DUF4228 domain protein Chr1:6297436-6297966 FORWARD LENGTH=176 201606
TRINITY_DN6294_c0_g1	2.66523	-0.747541	-1.91769	AT4G04850.2	K+ efflux antiporter 3 Chr4:2453174-2457490 FORWARD LENGTH=776 201606
TRINITY_DN1662_c0_g1	1.68073	-0.747379	-0.933354	AT1G53430.2	Leucine-rich repeat transmembrane protein kinase Chr1:19936073-19940959 FORWARD LENGTH=997 201606
TRINITY_DN1944_c5_g1	2.05158	-0.747123	-1.30446	AT1G11950.3	Transcription factor jumonji (jmjC) domain-containing protein Chr1:4034747-4038310 REVERSE LENGTH=875 201606
TRINITY_DN44131_c0_g1	1.81897	-0.746925	-1.07204	AT1G54290.1	Translation initiation factor SUI1 family protein Chr1:20268710-20269390 REVERSE LENGTH=113 201606
TRINITY_DN40132_c0_g2	4.11515	-0.745926	-3.36923	AT1G77090.1	thylakoid lumenal protein (Mog1/PsbP/DUF1795-like photosystem II reaction center PsbP family protein) Chr1:28960576-28961875 REVERSE LENGTH=260 201606
TRINITY_DN26067_c0_g1	3.14193	-0.74581	-2.39612	AT3G10130.1	SOUL heme-binding family protein Chr3:3131122-3133158 REVERSE LENGTH=309 201606
TRINITY_DN21500_c0_g1	-1.08941	-0.744222	1.83364	AT4G01070.1	UDP-Glycosyltransferase superfamily protein Chr4:461858-463300 REVERSE LENGTH=480 201606
TRINITY_DN75057_c0_g1	1.59668	-0.744191	-0.85249	AT3G21300.1	RNA methyltransferase family protein Chr3:7493654-7496257 REVERSE LENGTH=554 201606
TRINITY_DN675_c0_g1	2.36013	-0.743557	-1.61657	AT5G19540.2	thermosome subunit gamma Chr5:6595748-6597724 FORWARD LENGTH=462 201606
TRINITY_DN4040_c0_g1	2.64852	-0.742653	-1.90586	AT5G24120.3	sigma factor E Chr5:8157794-8159746 REVERSE LENGTH=517 201606
TRINITY_DN1568_c0_g2	4.28673	-0.742006	-3.54472	AT5G13650.1	elongation factor family protein Chr5:4397821-4402364 FORWARD LENGTH=675 201606
TRINITY_DN31148_c0_g1	2.82703	-0.741456	-2.08558	AT1G12250.2	Pentapeptide repeat-containing protein Chr1:4159623-4161269 FORWARD LENGTH=206 201606
TRINITY_DN17642_c0_g1	3.16087	-0.740609	-2.42026	AT1G74730.1	transmembrane protein%2C putative (DUF1118) Chr1:28078995-28079831 FORWARD LENGTH=198 201606
TRINITY_DN7742_c0_g1	3.47965	-0.740586	-2.73906	AT2G21530.1	SMAD/FHA domain-containing protein Chr2:9219372-9220464 FORWARD LENGTH=209 201606
TRINITY_DN1465_c0_g1	2.57172	-0.740153	-1.83157	AT5G18660.1	NAD(P)-binding Rossmann-fold superfamily protein Chr5:6220872-6222125 REVERSE LENGTH=417 201606
TRINITY_DN38071_c0_g1	1.32178	-0.73963	-0.58215	AT1G11580.2	methylesterase PCR A Chr1:3888667-3890649 FORWARD LENGTH=578 201606
TRINITY_DN21968_c1_g1	1.07665	-0.738929	-0.337718	AT4G02510.4	translocon at the outer envelope membrane of chloroplasts 159 Chr4:1104766-1109360 FORWARD LENGTH=1503 201606
TRINITY_DN25741_c0_g1	2.5847	-0.738923	-1.84577	AT5G03940.1	chloroplast signal recognition particle 54 kDa subunit Chr5:1060265-1063257 REVERSE LENGTH=564 201606
TRINITY_DN6854_c0_g1	2.08799	-0.7389	-1.34909	AT5G16180.1	maize chloroplast splicing factor-like protein Chr5:5279884-5282898 FORWARD LENGTH=720 201606
TRINITY_DN2982_c0_g1	3.59267	-0.738687	-2.85398	AT3G26070.1	Plastid-lipid associated protein PAP / fibrillin family protein Chr3:9526904-9528199 FORWARD LENGTH=242 201606
TRINITY_DN4615_c0_g1	2.9066	-0.738171	-2.16843	AT1G35680.1	Ribosomal protein L21 Chr1:13208777-13210246 FORWARD LENGTH=220 201606
TRINITY_DN4568_c1_g1	3.76341	-0.73803	-3.02539	AT3G63140.1	chloroplast stem-loop binding protein of 41 kDa Chr3:23327006-23328620 REVERSE LENGTH=406 201606
TRINITY_DN31900_c0_g1	-1.15475	-0.73447	1.88922	AT2G38300.1	myb-like HTH transcriptional regulator family protein Chr2:16044175-16045679 REVERSE LENGTH=340 201606
TRINITY_DN10070_c0_g1	-1.1294	-0.734129	1.86352	AT2G28490.1	RmlC-like cupins superfamily protein
TRINITY_DN3714_c0_g1	1.93975	-0.734111	-1.20563	AT3G46610.2	Pentatricopeptide repeat (PPR-like) superfamily protein Chr3:17160224-17162221 REVERSE LENGTH=665 201606
TRINITY_DN4645_c0_g1	2.4116	-0.733593	-1.67801	AT4G38180.1	FAR1-related sequence 5 Chr4:17906702-17909404 REVERSE LENGTH=788 201606
TRINITY_DN20808_c0_g1	-1.06998	-0.733454	1.80343	AT2G33580.1	Protein kinase superfamily protein Chr2:14219848-14221842 REVERSE LENGTH=664 201606
TRINITY_DN2609_c0_g1	-0.860248	-0.733215	1.59346	AT1G42540.4	glutamate receptor 3.3 Chr1:15973489-15976703 FORWARD LENGTH=933 201606
TRINITY_DN39552_c0_g1	3.00584	-0.732755	-2.27308	AT3G15360.1	thioredoxin M-type 4 Chr3:5188448-5189457 FORWARD LENGTH=193 201606
TRINITY_DN620_c1_g1	2.46008	-0.732206	-1.72787	AT3G63410.1	S-adenosyl-L-methionine-dependent methyltransferases superfamily protein Chr3:23415816-23417002 REVERSE LENGTH=338 201606
TRINITY_DN769_c0_g1	2.40156	-0.731322	-1.67024	AT1G67280.1	Glyoxalase/Bleomycin resistance protein/Dioxygenase superfamily protein Chr1:25188563-25190547 REVERSE LENGTH=350 201606
TRINITY_DN41780_c0_g1	1.73179	-0.730147	-1.00165	AT1G65070.2	DNA mismatch repair protein MutS%2C type 2 Chr1:24173047-24176244 REVERSE LENGTH=876 201606
TRINITY_DN15295_c0_g1	1.36022	-0.729218	-0.630999	AT3G56630.1	cytochrome P450%2C family 94%2C subfamily D%2C polypeptide 2 Chr3:20978953-20980512 FORWARD LENGTH=499 201606
TRINITY_DN1860_c0_g2	2.23144	-0.728608	-1.50283	AT2G28190.1	copper/zinc superoxide dismutase 2 Chr2:12014548-12016303 FORWARD LENGTH=216 201606
TRINITY_DN16798_c0_g1	-0.507407	-0.72774	1.23515	AT2G20030.1	RING/U-box superfamily protein Chr2:8647813-8648985 FORWARD LENGTH=390 201606
TRINITY_DN144_c0_g1	2.28791	-0.727137	-1.56078	AT1G27070.1	5'-AMP-activated protein kinase-like protein Chr1:9396945-9399225 REVERSE LENGTH=532 201606
TRINITY_DN1508_c2_g1	2.24109	-0.722055	-1.51903	AT1G07010.1	Calcineurin-like metallo-phosphoesterase superfamily protein Chr1:2152949-2154968 FORWARD LENGTH=389 201606
TRINITY_DN15486_c0_g1	4.44119	-0.722006	-3.71919	AT5G17540.1	HXXXD-type acyl-transferase family protein Chr5:5782061-5783682 REVERSE LENGTH=461 201606
TRINITY_DN299_c0_g2	2.41443	-0.721856	-1.69257	AT4G04020.1	fibrillin Chr4:1932161-1933546 FORWARD LENGTH=318 201606
TRINITY_DN817_c0_g1	2.21893	-0.721628	-1.49731	AT5G15450.1	casein lytic proteinase B3 Chr5:5014399-5018255 REVERSE LENGTH=968 201606
TRINITY_DN10403_c1_g1	-1.4044	-0.721446	2.12584	AT1G14290.1	sphingoid base hydroxylase 2
TRINITY_DN9174_c0_g1	3.45456	-0.720829	-2.73373	AT1G11860.2	Glycine cleavage T-protein family Chr1:4001801-4003245 FORWARD LENGTH=408 201606
TRINITY_DN3603_c0_g1	1.94816	-0.720176	-1.22799	AT1G75380.4	bifunctional nuclease in basal defense response 1 Chr1:28281789-28283631 REVERSE LENGTH=325 201606
TRINITY_DN10137_c0_g2	2.8062	-0.717205	-2.08899	AT1G60550.1	enoyl-CoA hydratase/isomerase D
TRINITY_DN8822_c0_g1	-0.979116	-0.715513	1.69463	AT5G67210.1	IRREGULAR XYLEM protein (DUF579) Chr5:26819019-26819972 FORWARD LENGTH=317 201606
TRINITY_DN8519_c0_g1	5.81671	-0.714606	-5.10211	AT1G15820.1	light harvesting complex photosystem II subunit 6
TRINITY_DN34932_c3_g1	2.75491	-0.714553	-2.04035	AT4G33470.1	histone deacetylase 14 Chr4:16102774-16105439 REVERSE LENGTH=423 201606
TRINITY_DN5902_c0_g1	1.83153	-0.714397	-1.11713	AT5G56790.1	Protein kinase superfamily protein Chr5:22968610-22971391 FORWARD LENGTH=669 201606
TRINITY_DN5127_c0_g1	1.87882	-0.71013	-1.16869	AT2G21170.2	triosephosphate isomerase Chr2:9071047-9073106 REVERSE LENGTH=306 201606
TRINITY_DN18636_c0_g1	2.95317	-0.709817	-2.24335	AT4G10120.3	Sucrose-phosphate synthase family protein Chr4:6315033-6319785 FORWARD LENGTH=1050 201606
TRINITY_DN5384_c0_g1	-2.22132	-0.708987	2.93031	ATMG00730.1	cytochrome c oxidase subunit 3 ChrM:218280-219077 FORWARD LENGTH=265 201606
TRINITY_DN297_c0_g1	4.03106	-0.70842	-3.32264	AT1G76450.1	Photosystem II reaction center PsbP family protein Chr1:28684618-28686109 FORWARD LENGTH=247 201606
TRINITY_DN1411_c0_g1	2.6552	-0.706986	-1.94822	AT3G12345.1	FKBP-type peptidyl-prolyl cis-trans isomerase Chr3:3930333-3930893 REVERSE LENGTH=186 201606
TRINITY_DN19902_c0_g1	-0.995247	-0.705426	1.70067	AT5G48060.1	C2 calcium/lipid-binding plant phosphoribosyltransferase family protein Chr5:19475296-19478878 FORWARD LENGTH=1036 201606
TRINITY_DN1165_c0_g1	2.13338	-0.70491	-1.42847	AT3G51550.1	Malectin/receptor-like protein kinase family protein Chr3:19117877-19120564 REVERSE LENGTH=895 201606
TRINITY_DN1693_c1_g1	2.58641	-0.704702	-1.88171	AT1G32990.1	plastid ribosomal protein l11 Chr1:11955827-11957139 FORWARD LENGTH=222 201606
TRINITY_DN20601_c0_g1	-0.860315	-0.703428	1.56374	AT1G17840.1	white-brown complex-like protein Chr1:6142870-6145894 FORWARD LENGTH=703 201606
TRINITY_DN4599_c0_g1	2.48333	-0.703333	-1.78	AT2G47940.1	DEGP protease 2 Chr2:19618372-19622164 REVERSE LENGTH=607 201606
TRINITY_DN10032_c0_g1	1.90142	-0.70275	-1.19866	AT3G18830.1	polyol/monosaccharide transporter 5
TRINITY_DN7012_c1_g1	-1.41941	-0.70086	2.12027	AT5G42830.1	HXXXD-type acyl-transferase family protein Chr5:17176384-17177906 FORWARD LENGTH=450 201606
TRINITY_DN18302_c0_g1	1.51503	-0.699662	-0.815367	AT4G18520.1	Pentatricopeptide repeat (PPR) superfamily protein Chr4:10215250-10217103 REVERSE LENGTH=617 201606
TRINITY_DN1400_c1_g1	-0.895042	-0.699471	1.59451	AT2G07674.1	transmembrane protein Chr2:3269151-3269906 FORWARD LENGTH=251 201606
TRINITY_DN1923_c0_g1	2.48302	-0.698562	-1.78446	AT5G01410.2	Aldolase-type TIM barrel family protein Chr5:172576-173505 REVERSE LENGTH=309 201606
TRINITY_DN18296_c0_g1	-1.70882	-0.698141	2.40696	AT5G40850.1	urophorphyrin methylase 1 Chr5:16367205-16368724 FORWARD LENGTH=369 201606
TRINITY_DN56_c0_g1	2.31213	-0.697648	-1.61448	AT3G10060.1	FKBP-like peptidyl-prolyl cis-trans isomerase family protein Chr3:3102291-3103801 FORWARD LENGTH=230 201606
TRINITY_DN2054_c0_g1	2.03183	-0.697328	-1.3345	AT1G28100.6	hypothetical protein Chr1:9802120-9803981 FORWARD LENGTH=282 201606
TRINITY_DN314_c0_g1	2.18494	-0.697235	-1.4877	AT3G03710.1	polyribonucleotide nucleotidyltransferase Chr3:919542-924906 FORWARD LENGTH=922 201606
TRINITY_DN28245_c1_g1	1.361	-0.696526	-0.664474	AT1G09900.1	Pentatricopeptide repeat (PPR-like) superfamily protein Chr1:3218133-3219929 FORWARD LENGTH=598 201606
TRINITY_DN11220_c0_g2	-2.54579	-0.69572	3.24151	AT2G39050.1	hydroxyproline-rich glycoprotein family protein
TRINITY_DN11245_c0_g2	2.15906	-0.695257	-1.46381	AT1G07200.2	Double Clp-N motif-containing P-loop nucleoside triphosphate hydrolases superfamily protein
TRINITY_DN44402_c0_g1	1.95882	-0.695153	-1.26367	UNKNOWN	UNKNOWN
TRINITY_DN2532_c0_g2	2.79053	-0.693793	-2.09674	AT1G01080.1	RNA-binding (RRM/RBD/RNP motifs) family protein Chr1:45503-46789 REVERSE LENGTH=293 201606
TRINITY_DN2001_c0_g1	2.44683	-0.692696	-1.75414	AT3G56650.1	thylakoid lumenal protein (Mog1/PsbP/DUF1795-like photosystem II reaction center PsbP family protein) Chr3:20984807-20985913 FORWARD LENGTH=262 201606
TRINITY_DN6119_c0_g1	-1.04721	-0.692628	1.73984	UNKNOWN	UNKNOWN
TRINITY_DN12688_c0_g1	2.21034	-0.691666	-1.51867	AT2G43560.1	FKBP-like peptidyl-prolyl cis-trans isomerase family protein Chr2:18073995-18075385 REVERSE LENGTH=223 201606
TRINITY_DN8486_c1_g1	2.6084	-0.688881	-1.91952	AT1G63610.2	hypothetical protein Chr1:23583675-23585599 REVERSE LENGTH=340 201606
TRINITY_DN2464_c0_g1	1.63814	-0.688143	-0.949992	AT3G52950.2	CBS / octicosapeptide/Phox/Bemp1 (PB1) domains-containing protein Chr3:19634866-19636536 FORWARD LENGTH=556 201606
TRINITY_DN6553_c0_g1	1.70382	-0.687817	-1.016	AT3G20440.1	Alpha amylase family protein Chr3:7123603-7130364 REVERSE LENGTH=869 201606
TRINITY_DN5560_c0_g1	3.76504	-0.686499	-3.07854	AT1G52245.1	dynein light chain LC6%2C flagellar outer arm-like protein Chr1:19458844-19459235 REVERSE LENGTH=94 201606
TRINITY_DN13735_c0_g1	-1.41231	-0.686348	2.09865	AT3G21630.1	chitin elicitor receptor kinase 1 Chr3:7615543-7618530 REVERSE LENGTH=617 201606
TRINITY_DN16367_c0_g1	4.18327	-0.685457	-3.49782	AT5G57345.1	transmembrane protein Chr5:23229562-23230587 REVERSE LENGTH=188 201606
TRINITY_DN9725_c0_g1	2.90479	-0.683084	-2.2217	AT1G02910.2	tetratricopeptide repeat (TPR)-containing protein Chr1:656293-658125 REVERSE LENGTH=370 201606
TRINITY_DN12377_c0_g1	-1.82109	-0.682927	2.50401	AT4G36670.1	Major facilitator superfamily protein Chr4:17287680-17289483 REVERSE LENGTH=493 201606
TRINITY_DN1852_c0_g3	1.47308	-0.682819	-0.790261	AT5G12080.3	mechanosensitive channel of small conductance-like 10 Chr5:3898182-3900923 REVERSE LENGTH=734 201606
TRINITY_DN19416_c0_g1	-1.05031	-0.6819	1.73221	UNKNOWN	UNKNOWN
TRINITY_DN6637_c0_g1	1.98267	-0.681353	-1.30132	AT1G60990.3	Glycine cleavage T-protein family Chr1:22462771-22465416 REVERSE LENGTH=432 201606
TRINITY_DN2586_c1_g2	-1.45759	-0.679621	2.13721	AT4G29110.1	cotton fiber protein Chr4:14348866-14349468 FORWARD LENGTH=200 201606
TRINITY_DN152759_c0_g1	2.20752	-0.679582	-1.52794	AT4G18240.1	starch synthase 4 Chr4:10082221-10087044 FORWARD LENGTH=1040 201606
TRINITY_DN20185_c0_g1	1.97878	-0.67885	-1.29993	AT5G56850.4	hypothetical protein Chr5:22985432-22987977 REVERSE LENGTH=551 201606
TRINITY_DN28_c0_g1	2.66528	-0.67847	-1.98681	AT1G14345.1	NAD(P)-linked oxidoreductase superfamily protein Chr1:4899176-4899766 FORWARD LENGTH=196 201606
TRINITY_DN6940_c0_g1	2.02934	-0.678398	-1.35094	AT3G27050.1	Octicosapeptide/Phox/Bem1p family protein Chr2:115023-117296 FORWARD LENGTH=720 201606
TRINITY_DN51131_c0_g1	2.43301	-0.677395	-1.75561	AT1G08540.1	RNApolymerase sigma subunit 2 Chr1:2703461-2706696 FORWARD LENGTH=572 201606
TRINITY_DN83_c0_g1	-1.88025	-0.676952	2.5572	AT5G06760.1	Late Embryogenesis Abundant 4-5 Chr5:2089754-2090313 REVERSE LENGTH=158 201606
TRINITY_DN10484_c0_g1	2.19031	-0.676834	-1.51347	AT1G23400.1	RNA-binding CRS1 / YhbY (CRM) domain-containing protein
TRINITY_DN8466_c0_g1	-0.547833	-0.676812	1.22464	UNKNOWN	UNKNOWN
TRINITY_DN6088_c0_g1	2.27203	-0.676551	-1.59548	AT3G57680.1	Peptidase S41 family protein Chr3:21381054-21383629 FORWARD LENGTH=519 201606
TRINITY_DN3095_c0_g1	3.26558	-0.676067	-2.58951	AT4G20360.2	RAB GTPase homolog E1B Chr4:10990036-10991466 FORWARD LENGTH=476 201606
TRINITY_DN12433_c0_g1	-0.853904	-0.674542	1.52845	AT4G22030.1	F-box protein with a domain protein Chr4:11672396-11673652 FORWARD LENGTH=418 201606
TRINITY_DN3768_c0_g1	2.74826	-0.673821	-2.07444	UNKNOWN	UNKNOWN
TRINITY_DN65959_c0_g1	-0.948225	-0.672884	1.62111	AT1G58370.1	glycosyl hydrolase family 10 protein / carbohydrate-binding domain-containing protein Chr1:21684751-21688209 FORWARD LENGTH=917 201606
TRINITY_DN3613_c1_g1	2.83566	-0.672724	-2.16293	AT1G17650.2	glyoxylate reductase 2 Chr1:6069594-6071588 REVERSE LENGTH=299 201606
TRINITY_DN3895_c1_g1	-1.24031	-0.672373	1.91269	UNKNOWN	UNKNOWN
TRINITY_DN583_c1_g1	2.67153	-0.67192	-1.99961	AT1G64980.2	Nucleotide-diphospho-sugar transferases superfamily protein Chr1:24137840-24138679 REVERSE LENGTH=279 201606
TRINITY_DN5607_c0_g2	-1.43182	-0.670592	2.10241	AT5G13200.1	GRAM domain family protein Chr5:4207081-4208079 FORWARD LENGTH=272 201606
TRINITY_DN1483_c0_g1	2.30292	-0.669587	-1.63333	AT3G26085.4	CAAX amino terminal protease family protein Chr3:9531082-9532397 FORWARD LENGTH=272 201606
TRINITY_DN96_c0_g1	2.15234	-0.669283	-1.48305	AT4G02920.2	hypothetical protein Chr4:1292816-1294670 FORWARD LENGTH=419 201606
TRINITY_DN12215_c0_g1	3.34693	-0.669239	-2.67769	AT3G27690.1	photosystem II light harvesting complex protein 2.3 Chr3:10256002-10256921 FORWARD LENGTH=266 201606
TRINITY_DN5671_c0_g1	2.93178	-0.668882	-2.2629	AT2G33800.1	Ribosomal protein S5 family protein Chr2:14300925-14302352 REVERSE LENGTH=303 201606
TRINITY_DN42795_c0_g1	2.05274	-0.668204	-1.38453	AT4G13395.1	ROTUNDIFOLIA like 12 Chr4:7785883-7786050 REVERSE LENGTH=55 201606
TRINITY_DN4207_c0_g1	4.04594	-0.667998	-3.37794	AT2G29650.1	phosphate transporter 4%3B1 Chr2:12673685-12676003 REVERSE LENGTH=512 201606
TRINITY_DN5846_c1_g1	2.39338	-0.667848	-1.72553	AT3G61460.1	brassinosteroid-responsive RING-H2 Chr3:22741701-22742213 REVERSE LENGTH=170 201606
TRINITY_DN5709_c0_g1	5.01406	-0.667488	-4.34657	AT2G30790.1	photosystem II subunit P-2 Chr2:13119047-13119596 REVERSE LENGTH=125 201606
TRINITY_DN233_c2_g3	-1.60752	-0.666487	2.274	AT5G35110.1	hypothetical protein Chr5:13363937-13364275 REVERSE LENGTH=112 201606
TRINITY_DN25438_c0_g1	1.50948	-0.665531	-0.84395	AT3G50170.1	transmembrane protein%2C putative (DUF247) Chr3:18601857-18603738 REVERSE LENGTH=541 201606
TRINITY_DN2093_c4_g1	1.10409	-0.663473	-0.44062	AT4G17940.1	Tetratricopeptide repeat (TPR)-like superfamily protein Chr4:9965787-9966778 FORWARD LENGTH=274 201606
TRINITY_DN7106_c0_g1	1.68265	-0.662749	-1.0199	AT1G25400.2	transmembrane protein Chr1:8911463-8912329 REVERSE LENGTH=288 201606
TRINITY_DN6856_c0_g1	-1.34981	-0.661694	2.0115	AT5G37490.1	ARM repeat superfamily protein Chr5:14887744-14889051 FORWARD LENGTH=435 201606
TRINITY_DN1313_c1_g1	-2.8152	-0.661281	3.47648	AT5G41040.1	HXXXD-type acyl-transferase family protein Chr5:16431448-16433086 FORWARD LENGTH=457 201606
TRINITY_DN3647_c0_g1	-1.71474	-0.659658	2.37439	ATMG00520.1	Intron maturase%2C type II family protein ChrM:144294-146312 REVERSE LENGTH=672 201606
TRINITY_DN10360_c0_g1	-1.54095	-0.658329	2.19928	ATMG00480.1	Plant mitochondrial ATPase2C F0 complex2C subunit 8 protein
TRINITY_DN1958_c0_g1	2.03715	-0.657518	-1.37963	AT2G04360.1	transmembrane protein Chr2:1519645-1521030 REVERSE LENGTH=320 201606
TRINITY_DN4718_c0_g1	-0.494876	-0.657086	1.15196	AT4G21510.1	F-box family protein Chr4:11446193-11447025 REVERSE LENGTH=225 201606
TRINITY_DN17032_c0_g3	-1.43815	-0.656174	2.09432	AT3G12580.1	heat shock protein 70 Chr3:3991487-3993689 REVERSE LENGTH=650 201606
TRINITY_DN1526_c1_g1	2.7088	-0.655059	-2.05374	AT4G34190.1	stress enhanced protein 1 Chr4:16372606-16373511 REVERSE LENGTH=146 201606
TRINITY_DN21322_c0_g1	1.49315	-0.653481	-0.839671	AT3G55530.1	RING/U-box superfamily protein Chr3:20595300-20597188 REVERSE LENGTH=273 201606
TRINITY_DN4860_c0_g1	2.56514	-0.653191	-1.91195	AT2G37240.1	Thioredoxin superfamily protein Chr2:15640235-15641720 REVERSE LENGTH=248 201606
TRINITY_DN1792_c1_g1	2.50786	-0.652302	-1.85556	AT1G54350.1	ABC transporter family protein Chr1:20286917-20290245 FORWARD LENGTH=706 201606
TRINITY_DN2649_c0_g3	-1.45375	-0.652247	2.106	ATMG00980.1	Ribosomal protein S12/S23 family protein ChrM:260224-260601 REVERSE LENGTH=125 201606
TRINITY_DN10547_c1_g1	1.90058	-0.65206	-1.24852	AT5G10690.2	pentatricopeptide (PPR) repeat-containing protein / CBS domain-containing protein
TRINITY_DN1140_c0_g1	2.83952	-0.650574	-2.18895	AT5G24470.1	two-component response regulator-like protein Chr5:8356204-8358546 REVERSE LENGTH=558 201606
TRINITY_DN300_c0_g1	2.20187	-0.65056	-1.55131	AT5G36170.2	high chlorophyll fluorescent 109 Chr5:14236083-14237974 REVERSE LENGTH=455 201606
TRINITY_DN941_c0_g2	-0.139828	-0.647832	0.78766	AT1G56410.1	heat shock protein 70 (Hsp 70) family protein Chr1:21117147-21119241 FORWARD LENGTH=617 201606
TRINITY_DN51864_c0_g1	1.87509	-0.646506	-1.22858	UNKNOWN	UNKNOWN
TRINITY_DN8968_c0_g1	2.14845	-0.646397	-1.50205	AT3G55250.1	calcium homeostasis regulator Chr3:20479302-20480324 FORWARD LENGTH=277 201606
TRINITY_DN10617_c0_g1	1.71556	-0.644124	-1.07143	AT5G05510.1	Mad3/BUB1 homology region 1
TRINITY_DN7651_c0_g1	1.89689	-0.643271	-1.25362	AT3G04760.2	Pentatricopeptide repeat (PPR-like) superfamily protein Chr3:1303884-1305692 REVERSE LENGTH=572 201606
TRINITY_DN10004_c0_g3	1.81216	-0.643155	-1.16901	AT1G35340.1	ATP-dependent protease La (LON) domain protein
TRINITY_DN37229_c1_g1	3.04184	-0.643043	-2.3988	AT5G67150.1	HXXXD-type acyl-transferase family protein Chr5:26795880-26797226 REVERSE LENGTH=448 201606
TRINITY_DN2218_c0_g1	2.0175	-0.642354	-1.37515	AT3G18390.1	CRS1 / YhbY (CRM) domain-containing protein Chr3:6313572-6317584 FORWARD LENGTH=848 201606
TRINITY_DN7025_c0_g1	2.0827	-0.642258	-1.44044	AT5G61670.2	orange protein Chr5:24783629-24785201 FORWARD LENGTH=307 201606
TRINITY_DN83762_c1_g1	1.53336	-0.641229	-0.892135	AT4G11670.4	DNA topoisomerase 4 subunit B (DUF810) Chr4:7044401-7052971 REVERSE LENGTH=1135 201606
TRINITY_DN1635_c1_g2	-1.12703	-0.640712	1.76775	AT5G60390.3	GTP binding Elongation factor Tu family protein Chr5:24289226-24290675 FORWARD LENGTH=449 201606
TRINITY_DN291_c0_g1	-1.51942	-0.640012	2.15943	AT1G52340.1	NAD(P)-binding Rossmann-fold superfamily protein Chr1:19489997-19491527 REVERSE LENGTH=285 201606
TRINITY_DN2154_c0_g1	-1.15072	-0.6397	1.79042	AT5G08640.2	flavonol synthase 1 Chr5:2804009-2805175 FORWARD LENGTH=336 201606
TRINITY_DN7532_c0_g1	-1.02046	-0.638619	1.65908	AT5G33406.1	hAT dimerization domain-containing protein / transposase-like protein Chr5:12676126-12678403 REVERSE LENGTH=509 201606
TRINITY_DN9241_c0_g1	2.31681	-0.636419	-1.68039	AT5G52030.2	TraB family protein Chr5:21128291-21130034 FORWARD LENGTH=402 201606
TRINITY_DN1452_c0_g2	1.94706	-0.63625	-1.31081	AT5G18570.1	GTP1/OBG family protein Chr5:6171839-6174823 REVERSE LENGTH=681 201606
TRINITY_DN6655_c0_g1	3.00523	-0.635909	-2.36932	AT5G60540.1	pyridoxine biosynthesis 2 Chr5:24336874-24338647 REVERSE LENGTH=255 201606
TRINITY_DN2256_c0_g1	5.27684	-0.635638	-4.6412	AT2G30570.1	photosystem II reaction center W Chr2:13019326-13020053 REVERSE LENGTH=133 201606
TRINITY_DN2368_c0_g1	2.51996	-0.634247	-1.88571	AT1G07110.1	fructose-2%2C6-bisphosphatase Chr1:2178363-2183980 REVERSE LENGTH=744 201606
TRINITY_DN33049_c0_g1	-0.0476838	-0.634088	0.681771	AT5G53220.7	hypothetical protein Chr5:21596824-21598004 FORWARD LENGTH=368 201606
TRINITY_DN1191_c4_g1	2.32591	-0.633906	-1.692	AT5G22390.1	FANTASTIC four-like protein (DUF3049) Chr5:7418383-7418991 REVERSE LENGTH=202 201606
TRINITY_DN3458_c0_g1	2.72127	-0.633114	-2.08815	AT4G26860.1	Putative pyridoxal phosphate-dependent enzyme%2C YBL036C type Chr4:13503291-13504693 REVERSE LENGTH=244 201606
TRINITY_DN1838_c0_g1	2.62553	-0.633112	-1.99242	UNKNOWN	UNKNOWN
TRINITY_DN53642_c0_g1	2.07356	-0.632159	-1.4414	AT2G43235.1	phosphoribosylformylglycinamidine synthase Chr2:17968910-17970822 REVERSE LENGTH=437 201606
TRINITY_DN1922_c0_g1	1.86491	-0.632065	-1.23285	AT2G30390.1	ferrochelatase 2 Chr2:12951242-12953985 REVERSE LENGTH=512 201606
TRINITY_DN30153_c0_g1	-2.63514	-0.63194	3.26708	AT2G46330.1	arabinogalactan protein 16 Chr2:19018730-19019108 REVERSE LENGTH=73 201606
TRINITY_DN14565_c0_g1	1.84104	-0.631607	-1.20944	AT1G30680.1	nucleic acid binding protein Chr1:10876853-10879017 FORWARD LENGTH=327 201606
TRINITY_DN38641_c0_g1	2.66501	-0.631545	-2.03346	AT5G08720.1	polyketide cyclase/dehydrase/lipid transporter Chr5:2841536-2845335 REVERSE LENGTH=719 201606
TRINITY_DN3268_c0_g1	3.33029	-0.631373	-2.69892	AT1G04920.1	sucrose phosphate synthase 3F Chr1:1391674-1395756 REVERSE LENGTH=1062 201606
TRINITY_DN13533_c0_g1	2.30514	-0.631285	-1.67386	AT4G15900.1	pleiotropic regulatory locus 1 Chr4:9023775-9027443 FORWARD LENGTH=486 201606
TRINITY_DN7457_c0_g2	2.63012	-0.629268	-2.00085	AT4G01310.1	Ribosomal L5P family protein Chr4:544166-545480 REVERSE LENGTH=262 201606
TRINITY_DN6781_c0_g1	1.98397	-0.629221	-1.35475	AT5G38060.1	carboxypeptidase Chr5:15189490-15189964 FORWARD LENGTH=134 201606
TRINITY_DN14476_c0_g1	2.61989	-0.627948	-1.99194	AT1G74970.1	ribosomal protein S9 Chr1:28157761-28159202 REVERSE LENGTH=208 201606
TRINITY_DN12118_c1_g1	2.64964	-0.62724	-2.0224	AT2G15790.1	AGAMOUS-like 44 Chr2:6018841-6023585 FORWARD LENGTH=234 201606
TRINITY_DN38352_c2_g1	2.19022	-0.627055	-1.56317	AT5G64380.1	Inositol monophosphatase family protein Chr5:25741342-25743024 FORWARD LENGTH=404 201606
TRINITY_DN4957_c0_g2	1.36457	-0.625847	-0.738721	AT5G08020.1	RPA70-kDa subunit B Chr5:2572107-2574879 FORWARD LENGTH=604 201606
TRINITY_DN71967_c0_g1	-0.806613	-0.625541	1.43215	UNKNOWN	UNKNOWN
TRINITY_DN1953_c1_g2	4.25273	-0.625195	-3.62754	UNKNOWN	UNKNOWN
TRINITY_DN7591_c0_g1	1.62182	-0.623459	-0.998361	AT3G15820.1	cysteine-rich RLK (RECEPTOR-like protein kinase) 10 Chr4:12138171-12140780 FORWARD LENGTH=669 201606
TRINITY_DN7189_c0_g2	-1.19319	-0.623224	1.81642	AT4G14540.1	nuclear factor Y%2C subunit B3 Chr4:8344663-8345148 FORWARD LENGTH=161 201606
TRINITY_DN8819_c0_g1	2.81407	-0.622938	-2.19113	AT1G62850.4	Class I peptide chain release factor Chr1:23272789-23274211 REVERSE LENGTH=206 201606
TRINITY_DN14776_c0_g1	3.07532	-0.622773	-2.45255	AT1G77330.1	2-oxoglutarate (2OG) and Fe(II)-dependent oxygenase superfamily protein Chr1:29063215-29064447 REVERSE LENGTH=307 201606
TRINITY_DN13074_c0_g1	1.98356	-0.622721	-1.36084	AT1G25440.1	B-box type zinc finger protein with CCT domain-containing protein Chr1:8933939-8935284 REVERSE LENGTH=417 201606
TRINITY_DN6928_c1_g1	1.70262	-0.6226	-1.08002	AT1G73170.1	P-loop containing nucleoside triphosphate hydrolases superfamily protein Chr1:27511722-27514783 REVERSE LENGTH=666 201606
TRINITY_DN518_c1_g1	0.895043	-0.622218	-0.272825	AT5G01810.3	CBL-interacting protein kinase 15 Chr5:310460-311725 FORWARD LENGTH=376 201606
TRINITY_DN11499_c0_g1	1.93727	-0.617796	-1.31947	AT3G26900.3	shikimate kinase like 1 Chr3:9912314-9914424 REVERSE LENGTH=280 201606
TRINITY_DN17947_c0_g1	-1.27406	-0.617792	1.89185	AT1G04110.1	Subtilase family protein Chr1:1061457-1063784 REVERSE LENGTH=775 201606
TRINITY_DN6630_c0_g1	2.64047	-0.617556	-2.02291	AT5G24850.1	cryptochrome 3 Chr5:8535399-8538145 REVERSE LENGTH=569 201606
TRINITY_DN1957_c0_g2	-1.35208	-0.616951	1.96903	AT1G29090.1	Cysteine proteinases superfamily protein Chr1:10163103-10164385 REVERSE LENGTH=355 201606
TRINITY_DN9920_c0_g1	-1.52016	-0.616671	2.13683	AT2G46150.1	Late embryogenesis abundant (LEA) hydroxyproline-rich glycoprotein family Chr2:18961424-18962089 FORWARD LENGTH=221 201606
TRINITY_DN164_c0_g1	2.93235	-0.616581	-2.31577	AT1G34000.1	one-helix protein 2 Chr1:12358151-12358902 REVERSE LENGTH=172 201606
TRINITY_DN4443_c0_g1	2.97208	-0.616554	-2.35553	AT5G07990.1	Cytochrome P450 superfamily protein Chr5:2560437-2562859 FORWARD LENGTH=513 201606
TRINITY_DN9183_c0_g1	-1.06139	-0.616473	1.67786	AT3G01100.4	hypothetical protein 1 Chr3:35013-38413 REVERSE LENGTH=749 201606
TRINITY_DN36605_c0_g1	2.28422	-0.616336	-1.66788	AT5G44650.1	death domain associated protein Chr5:18013396-18015292 FORWARD LENGTH=280 201606
TRINITY_DN576_c0_g2	5.12379	-0.615654	-4.50813	AT5G05270.2	Chalcone-flavanone isomerase family protein Chr5:1563543-1564827 FORWARD LENGTH=209 201606
TRINITY_DN20970_c0_g2	-1.0717	-0.614677	1.68637	AT2G16385.1	aspartate carbamoyltransferase Chr2:7094882-7095557 FORWARD LENGTH=83 201606
TRINITY_DN14724_c0_g1	2.57193	-0.613252	-1.95868	AT4G11175.1	Nucleic acid-binding%2C OB-fold-like protein Chr4:6818162-6818806 FORWARD LENGTH=141 201606
TRINITY_DN1315_c0_g1	2.17029	-0.611141	-1.55915	AT3G59400.1	glycosyltransferase family protein Chr3:21946160-21948166 FORWARD LENGTH=273 201606
TRINITY_DN38401_c0_g1	-0.997482	-0.610459	1.60794	AT3G24240.1	Leucine-rich repeat receptor-like protein kinase family protein Chr3:8780551-8784150 FORWARD LENGTH=1141 201606
TRINITY_DN7078_c0_g1	1.877	-0.60978	-1.26722	AT5G59400.1	PGR5-like A protein Chr5:23957756-23959518 FORWARD LENGTH=299 201606
TRINITY_DN1600_c0_g1	5.05402	-0.60905	-4.44497	AT5G54270.1	light-harvesting chlorophyll B-binding protein 3 Chr5:22038424-22039383 FORWARD LENGTH=265 201606
TRINITY_DN36568_c1_g1	1.51347	-0.608956	-0.904509	AT1G24267.1	bZIP transcription factor%2C putative (DUF1664) Chr1:8604451-8607241 REVERSE LENGTH=343 201606
TRINITY_DN2150_c0_g1	1.90619	-0.608635	-1.29756	AT1G21640.1	NAD kinase 2 Chr1:7588726-7592669 FORWARD LENGTH=985 201606
TRINITY_DN16778_c0_g2	2.6743	-0.60661	-2.06769	AT2G37630.1	myb-like HTH transcriptional regulator family protein Chr2:15781798-15782901 REVERSE LENGTH=367 201606
TRINITY_DN1766_c0_g1	3.18168	-0.606045	-2.57564	UNKNOWN	UNKNOWN
TRINITY_DN2651_c0_g1	2.4718	-0.605888	-1.86591	AT5G48930.1	hydroxycinnamoyl-CoA shikimate/quinate hydroxycinnamoyl transferase Chr5:19836654-19838092 REVERSE LENGTH=433 201606
TRINITY_DN9703_c0_g1	-1.02057	-0.605461	1.62603	AT5G60390.3	GTP binding Elongation factor Tu family protein Chr5:24289226-24290675 FORWARD LENGTH=449 201606
TRINITY_DN22082_c0_g1	2.88927	-0.604642	-2.28463	AT5G17540.1	HXXXD-type acyl-transferase family protein Chr5:5782061-5783682 REVERSE LENGTH=461 201606
TRINITY_DN696_c0_g5	-0.928051	-0.604271	1.53232	AT3G16770.1	ethylene-responsive element binding protein Chr3:5705784-5706768 FORWARD LENGTH=248 201606
TRINITY_DN3023_c0_g1	1.67796	-0.603777	-1.07418	AT5G42310.1	Pentatricopeptide repeat (PPR-like) superfamily protein Chr5:16915860-16918238 FORWARD LENGTH=709 201606
TRINITY_DN1916_c0_g2	2.48667	-0.602933	-1.88374	AT1G11430.1	plastid developmental protein DAG Chr1:3847273-3848938 FORWARD LENGTH=232 201606
TRINITY_DN10579_c0_g3	2.07343	-0.602627	-1.47081	AT3G27180.1	S-adenosyl-L-methionine-dependent methyltransferases superfamily protein
TRINITY_DN7555_c0_g1	2.10534	-0.60212	-1.50322	AT5G48545.1	histidine triad nucleotide-binding 3 Chr5:19676228-19677945 FORWARD LENGTH=197 201606
TRINITY_DN6564_c0_g1	4.17158	-0.601788	-3.56979	AT4G25650.1	ACD1-like protein Chr4:13081021-13083153 REVERSE LENGTH=536 201606
TRINITY_DN6972_c0_g1	-1.51373	-0.600853	2.11458	AT4G35300.5	tonoplast monosaccharide transporter2 Chr4:16796432-16798332 REVERSE LENGTH=542 201606
TRINITY_DN71_c0_g3	1.58565	-0.600381	-0.985268	AT5G19210.2	P-loop containing nucleoside triphosphate hydrolases superfamily protein Chr5:6461444-6463687 FORWARD LENGTH=472 201606
TRINITY_DN5121_c0_g1	2.87973	-0.600153	-2.27958	AT3G16250.1	NDH-dependent cyclic electron flow 1 Chr3:5507091-5508320 REVERSE LENGTH=204 201606
TRINITY_DN14184_c0_g1	1.78282	-0.599809	-1.18301	AT5G67500.3	voltage dependent anion channel 2 Chr5:26935223-26937123 FORWARD LENGTH=276 201606
TRINITY_DN1351_c1_g1	1.62463	-0.599801	-1.02483	AT3G56330.1	N2%2CN2-dimethylguanosine tRNA methyltransferase Chr3:20890250-20891933 FORWARD LENGTH=433 201606
TRINITY_DN45149_c0_g1	-0.8539	-0.597788	1.45169	AT2G20830.4	folic acid binding / transferase Chr2:8968370-8969798 REVERSE LENGTH=297 201606
TRINITY_DN11488_c0_g1	1.81113	-0.597377	-1.21375	AT3G61440.1	cysteine synthase C1 Chr3:22735885-22737792 FORWARD LENGTH=368 201606
TRINITY_DN4368_c0_g1	-1.42635	-0.595937	2.02228	AT1G16030.1	heat shock protein 70B Chr1:5502386-5504326 REVERSE LENGTH=646 201606
TRINITY_DN1655_c0_g1	4.4709	-0.594883	-3.87601	AT1G03630.2	protochlorophyllide oxidoreductase C Chr1:907699-909245 FORWARD LENGTH=399 201606
TRINITY_DN5471_c0_g1	2.4741	-0.594267	-1.87983	AT3G02850.1	STELAR K+ outward rectifier Chr3:619701-623473 REVERSE LENGTH=828 201606
TRINITY_DN3187_c0_g1	2.42017	-0.593418	-1.82675	AT5G52520.1	Class II aaRS and biotin synthetases superfamily protein Chr5:21311112-21313875 FORWARD LENGTH=543 201606
TRINITY_DN948_c0_g2	2.36511	-0.592479	-1.77263	AT3G04590.2	AT hook motif DNA-binding family protein Chr3:1239245-1241603 REVERSE LENGTH=411 201606
TRINITY_DN38993_c0_g2	2.00252	-0.591698	-1.41082	AT1G70780.1	hypothetical protein Chr1:26695462-26695975 REVERSE LENGTH=140 201606
TRINITY_DN327_c1_g1	2.8195	-0.590652	-2.22885	AT3G10420.2	P-loop containing nucleoside triphosphate hydrolases superfamily protein Chr3:3239307-3242274 FORWARD LENGTH=684 201606
TRINITY_DN13740_c0_g1	2.1099	-0.590037	-1.51986	AT3G15110.1	transmembrane protein Chr3:5084394-5085823 REVERSE LENGTH=266 201606
TRINITY_DN1400_c0_g3	-1.36623	-0.589215	1.95544	ATMG00513.1	NADH dehydrogenase 5A ChrM:140724-142998 REVERSE LENGTH=482 201606
TRINITY_DN20819_c0_g1	2.04004	-0.588822	-1.45122	AT2G31400.1	s uncoupled 1 Chr2:13387201-13390550 REVERSE LENGTH=918 201606
TRINITY_DN6694_c0_g1	2.67707	-0.587996	-2.08907	AT3G11945.1	homogentisate prenyltransferase Chr3:3780041-3782880 REVERSE LENGTH=386 201606
TRINITY_DN53202_c0_g1	2.61862	-0.587304	-2.03131	AT5G27550.2	P-loop containing nucleoside triphosphate hydrolases superfamily protein Chr5:9727634-9731323 REVERSE LENGTH=765 201606
TRINITY_DN4679_c1_g1	-0.86238	-0.586898	1.44928	AT1G05710.7	basic helix-loop-helix (bHLH) DNA-binding superfamily protein Chr1:1716222-1717023 FORWARD LENGTH=141 201606
TRINITY_DN4384_c2_g1	-0.874995	-0.586826	1.46182	AT1G56170.2	nuclear factor Y%2C subunit C2 Chr1:21025118-21025717 FORWARD LENGTH=199 201606
TRINITY_DN7278_c0_g1	2.84026	-0.58633	-2.25393	AT3G27110.2	Peptidase family M48 family protein Chr3:9998006-9999892 FORWARD LENGTH=344 201606
TRINITY_DN874_c0_g2	-1.84967	-0.585737	2.43541	AT3G05975.1	Late embryogenesis abundant (LEA) hydroxyproline-rich glycoprotein family Chr3:1792145-1792714 REVERSE LENGTH=189 201606
TRINITY_DN25647_c0_g1	-1.62436	-0.585582	2.20994	AT1G77750.1	Ribosomal protein S13/S18 family Chr1:29230346-29231490 REVERSE LENGTH=154 201606
TRINITY_DN21104_c0_g1	-1.31159	-0.584716	1.89631	AT1G72300.1	Leucine-rich receptor-like protein kinase family protein Chr1:27217679-27220966 REVERSE LENGTH=1095 201606
TRINITY_DN358_c0_g1	3.17514	-0.584656	-2.59049	AT1G05190.1	Ribosomal protein L6 family Chr1:1502515-1503738 REVERSE LENGTH=223 201606
TRINITY_DN9553_c0_g1	3.56457	-0.583947	-2.98062	AT1G17220.1	Translation initiation factor 2%2C small GTP-binding protein Chr1:5885383-5890165 FORWARD LENGTH=1026 201606
TRINITY_DN17402_c0_g3	-1.13319	-0.58316	1.71635	AT3G14280.1	LL-diaminopimelate aminotransferase Chr3:4761654-4762286 REVERSE LENGTH=141 201606
TRINITY_DN4611_c0_g2	2.01209	-0.58097	-1.43112	AT3G05410.2	Photosystem II reaction center PsbP family protein Chr3:1554783-1561456 FORWARD LENGTH=280 201606
TRINITY_DN22096_c0_g1	-1.90827	-0.580815	2.48909	UNKNOWN	UNKNOWN
TRINITY_DN7474_c0_g1	3.28768	-0.580688	-2.70699	AT2G21960.1	transmembrane protein Chr2:9354990-9356958 FORWARD LENGTH=332 201606
TRINITY_DN8425_c0_g1	1.71486	-0.579949	-1.13491	AT1G04940.1	translocon at the inner envelope membrane of chloroplasts 20 Chr1:1399588-1400616 FORWARD LENGTH=274 201606
TRINITY_DN16770_c0_g1	2.06094	-0.577905	-1.48304	UNKNOWN	UNKNOWN
TRINITY_DN2501_c0_g1	3.3242	-0.57773	-2.74647	AT4G27700.1	Rhodanese/Cell cycle control phosphatase superfamily protein Chr4:13826541-13827673 REVERSE LENGTH=224 201606
TRINITY_DN261_c0_g1	3.86846	-0.576876	-3.29159	AT4G28660.1	photosystem II reaction center PSB28 protein Chr4:14150008-14150933 FORWARD LENGTH=183 201606
TRINITY_DN29084_c0_g1	-0.9191	-0.576319	1.49542	AT5G35732.1	hypothetical protein Chr5:13897961-13898263 FORWARD LENGTH=100 201606
TRINITY_DN2136_c0_g2	-1.41283	-0.574293	1.98712	ATMG01275.1	NADH dehydrogenase 1A ChrM:318004-318390 REVERSE LENGTH=129 201606
TRINITY_DN42768_c0_g1	4.62976	-0.573306	-4.05646	AT5G07020.1	proline-rich family protein Chr5:2180669-2182284 REVERSE LENGTH=235 201606
TRINITY_DN4133_c0_g1	-1.69214	-0.571439	2.26358	AT1G06520.1	glycerol-3-phosphate acyltransferase 1 Chr1:1994170-1996067 REVERSE LENGTH=585 201606
TRINITY_DN2409_c0_g1	1.81799	-0.571275	-1.24671	AT4G25700.1	beta-hydroxylase 1 Chr4:13094142-13095866 REVERSE LENGTH=310 201606
TRINITY_DN2064_c0_g1	1.78085	-0.56971	-1.21114	AT3G11670.1	UDP-Glycosyltransferase superfamily protein Chr3:3681090-3684495 REVERSE LENGTH=808 201606
TRINITY_DN8201_c0_g1	-1.04851	-0.568266	1.61677	AT4G36010.2	Pathogenesis-related thaumatin superfamily protein Chr4:17039472-17040976 REVERSE LENGTH=301 201606
TRINITY_DN9479_c0_g1	1.69481	-0.567911	-1.1269	AT4G24280.1	chloroplast heat shock protein 70-2 Chr5:20303470-20306295 FORWARD LENGTH=718 201606
TRINITY_DN18460_c0_g1	-0.894136	-0.56622	1.46036	AT4G21790.1	tobamovirus multiplication 1 Chr4:11569924-11572163 FORWARD LENGTH=291 201606
TRINITY_DN4922_c0_g1	-1.24463	-0.566058	1.81069	AT5G64670.1	Ribosomal protein L18e/L15 superfamily protein Chr5:25852535-25853880 REVERSE LENGTH=281 201606
TRINITY_DN6272_c0_g1	2.33925	-0.563975	-1.77527	AT4G17740.2	Peptidase S41 family protein Chr4:9867088-9869719 REVERSE LENGTH=505 201606
TRINITY_DN11222_c3_g1	-0.569084	-0.563751	1.13283	AT4G33050.3	calmodulin-binding family protein
TRINITY_DN5628_c1_g1	1.78829	-0.561779	-1.22651	AT2G35490.1	Plastid-lipid associated protein PAP / fibrillin family protein Chr2:14912309-14913797 REVERSE LENGTH=376 201606
TRINITY_DN1476_c0_g1	2.22664	-0.561577	-1.66507	AT4G02260.2	RELA/SPOT homolog 1 Chr4:985451-991178 FORWARD LENGTH=883 201606
TRINITY_DN2785_c0_g1	2.17107	-0.560487	-1.61059	AT1G31800.1	cytochrome P450%2C family 97%2C subfamily A%2C polypeptide 3 Chr1:11396440-11399470 FORWARD LENGTH=595 201606
TRINITY_DN4571_c0_g1	2.88646	-0.559803	-2.32666	AT1G64430.2	Pentatricopeptide repeat (PPR) superfamily protein Chr1:23933541-23936336 FORWARD LENGTH=559 201606
TRINITY_DN6312_c0_g1	2.74991	-0.558877	-2.19103	AT2G26340.1	hypothetical protein Chr2:11215254-11216480 FORWARD LENGTH=253 201606
TRINITY_DN9088_c0_g1	-1.80295	-0.557811	2.36076	AT3G12640.3	RNA binding (RRM/RBD/RNP motifs) family protein Chr3:4014455-4017675 FORWARD LENGTH=662 201606
TRINITY_DN8701_c0_g1	-0.251761	-0.55679	0.808551	AT1G06840.1	Leucine-rich repeat protein kinase family protein Chr1:2097854-2103208 REVERSE LENGTH=953 201606
TRINITY_DN19651_c0_g2	-1.0783	-0.55576	1.63406	AT2G42800.1	receptor like protein 29 Chr2:17808157-17809545 REVERSE LENGTH=462 201606
TRINITY_DN48086_c0_g1	1.91448	-0.555628	-1.35885	UNKNOWN	UNKNOWN
TRINITY_DN2038_c0_g1	3.07844	-0.554205	-2.52424	AT4G37930.1	serine hydroxymethyltransferase 2 Chr5:9418299-9421725 FORWARD LENGTH=517 201606
TRINITY_DN3211_c0_g1	2.26445	-0.553936	-1.71051	AT2G26540.1	uroporphyrinogen-III synthase family protein Chr2:11287666-11290224 REVERSE LENGTH=321 201606
TRINITY_DN24715_c0_g1	1.07477	-0.553804	-0.52097	AT1G11300.2	G-type lectin S-receptor-like Serine/Threonine-kinase Chr1:3794389-3797346 FORWARD LENGTH=805 201606
TRINITY_DN7444_c0_g1	2.661	-0.553441	-2.10756	AT3G56010.1	transmembrane protein Chr3:20788758-20789656 FORWARD LENGTH=201 201606
TRINITY_DN16888_c0_g1	-0.539235	-0.552782	1.09202	AT4G25835.1	P-loop containing nucleoside triphosphate hydrolases superfamily protein Chr4:13136117-13137637 FORWARD LENGTH=506 201606
TRINITY_DN14775_c0_g2	5.84591	-0.552576	-5.29334	AT4G05180.2	photosystem II subunit QA
TRINITY_DN13311_c0_g1	-1.02545	-0.552335	1.57779	AT2G39050.1	hydroxyproline-rich glycoprotein family protein Chr2:16303427-16305336 FORWARD LENGTH=317 201606
TRINITY_DN18746_c0_g1	1.6156	-0.55161	-1.06399	AT1G23360.1	S-adenosyl-L-methionine-dependent methyltransferases superfamily protein Chr1:8295421-8296893 REVERSE LENGTH=261 201606
TRINITY_DN12278_c0_g1	-1.47654	-0.551432	2.02798	AT4G20940.1	Leucine-rich receptor-like protein kinase family protein Chr4:11202728-11206038 FORWARD LENGTH=1037 201606
TRINITY_DN4975_c1_g1	0.816736	-0.549925	-0.266812	UNKNOWN	UNKNOWN
TRINITY_DN15436_c0_g2	-1.46254	-0.548675	2.01122	AT3G09440.4	Heat shock protein 70 (Hsp 70) family protein Chr3:2903434-2905632 REVERSE LENGTH=649 201606
TRINITY_DN1801_c0_g1	-1.68691	-0.547834	2.23475	AT5G01300.1	PEBP (phosphatidylethanolamine-binding protein) family protein Chr5:121643-122448 REVERSE LENGTH=162 201606
TRINITY_DN38242_c0_g2	5.28926	-0.547111	-4.74214	AT1G55670.1	photosystem I subunit G Chr1:20802874-20803356 REVERSE LENGTH=160 201606
TRINITY_DN8125_c0_g1	-3.05749	-0.546434	3.60393	UNKNOWN	UNKNOWN
TRINITY_DN1233_c0_g1	1.62414	-0.546403	-1.07774	AT2G26800.1	Aldolase superfamily protein Chr2:11429192-11432185 REVERSE LENGTH=433 201606
TRINITY_DN17953_c0_g1	2.4317	-0.545513	-1.88619	AT4G28030.1	Acyl-CoA N-acyltransferases (NAT) superfamily protein Chr4:13937748-13939131 REVERSE LENGTH=274 201606
TRINITY_DN5948_c0_g1	1.6689	-0.544092	-1.12481	AT2G23450.2	Protein kinase superfamily protein Chr2:9988926-9991244 REVERSE LENGTH=708 201606
TRINITY_DN7791_c1_g1	3.26194	-0.543401	-2.71854	AT3G55330.1	PsbP-like protein 1 Chr3:20514031-20515275 REVERSE LENGTH=230 201606
TRINITY_DN7796_c0_g1	2.29726	-0.543182	-1.75408	AT5G43745.1	ion channel POLLUX-like protein%2C putative (DUF1012) Chr5:17569435-17574954 REVERSE LENGTH=817 201606
TRINITY_DN3345_c0_g2	2.17196	-0.542939	-1.62902	AT5G57930.2	APO RNA-binding protein (DUF794) Chr5:23454690-23456354 FORWARD LENGTH=443 201606
TRINITY_DN168943_c0_g1	2.8965	-0.541559	-2.35494	AT5G28500.1	rubisco accumulation factor-like protein Chr5:10477810-10479114 FORWARD LENGTH=434 201606
TRINITY_DN756_c1_g1	1.74051	-0.540826	-1.19969	AT2G43120.1	RmlC-like cupins superfamily protein Chr2:17927339-17928871 FORWARD LENGTH=321 201606
TRINITY_DN1191_c3_g1	2.58204	-0.5403	-2.04174	AT1G60550.1	enoyl-CoA hydratase/isomerase D Chr1:22305988-22308092 REVERSE LENGTH=337 201606
TRINITY_DN7475_c1_g1	1.70654	-0.539372	-1.16717	AT3G01370.1	CRM family member 2 Chr3:139033-143477 FORWARD LENGTH=1011 201606
TRINITY_DN18290_c0_g2	-1.12023	-0.53816	1.65839	AT5G50300.2	Xanthine/uracil permease family protein Chr5:20466492-20468135 REVERSE LENGTH=547 201606
TRINITY_DN4566_c0_g1	3.72604	-0.537014	-3.18903	AT5G35970.1	P-loop containing nucleoside triphosphate hydrolases superfamily protein Chr5:14119060-14123078 REVERSE LENGTH=961 201606
TRINITY_DN8492_c0_g1	-2.02075	-0.536353	2.5571	AT5G53900.2	Serine/threonine-protein kinase WNK (With No Lysine)-like protein Chr5:21881375-21883133 REVERSE LENGTH=377 201606
TRINITY_DN2209_c0_g1	-1.60398	-0.53617	2.14015	AT5G04750.1	F1F0-ATPase inhibitor protein Chr5:1372202-1373361 FORWARD LENGTH=94 201606
TRINITY_DN10657_c0_g2	1.82355	-0.535946	-1.28761	AT2G46915.2	DUF3754
TRINITY_DN11496_c0_g1	2.46947	-0.535632	-1.93384	AT3G02100.1	UDP-Glycosyltransferase superfamily protein Chr3:368840-370484 REVERSE LENGTH=464 201606
TRINITY_DN12805_c0_g1	-1.64929	-0.534921	2.18421	AT2G28410.1	transmembrane protein Chr2:12156202-12156549 FORWARD LENGTH=115 201606
TRINITY_DN3018_c1_g2	3.02702	-0.53196	-2.49506	AT5G48930.1	hydroxycinnamoyl-CoA shikimate/quinate hydroxycinnamoyl transferase Chr5:19836654-19838092 REVERSE LENGTH=433 201606
TRINITY_DN4930_c0_g1	1.79796	-0.529746	-1.26822	AT1G71750.1	Hypoxanthine-guanine phosphoribosyltransferase Chr1:26987954-26989144 REVERSE LENGTH=188 201606
TRINITY_DN21494_c0_g1	2.228	-0.529182	-1.69882	AT1G21640.1	beta-casein (DUF760) Chr1:11568701-11570241 FORWARD LENGTH=406 201606
TRINITY_DN7802_c0_g1	2.25452	-0.528775	-1.72574	AT3G27820.1	monodehydroascorbate reductase 4 Chr3:10315249-10317881 FORWARD LENGTH=488 201606
TRINITY_DN5458_c0_g1	6.05927	-0.528667	-5.5306	AT3G52150.2	Rhodanese/Cell cycle control phosphatase protein
TRINITY_DN12212_c0_g1	2.24672	-0.528656	-1.71806	AT1G14030.1	Rubisco methyltransferase family protein Chr1:4805493-4807440 REVERSE LENGTH=482 201606
TRINITY_DN1127_c0_g3	1.84344	-0.528513	-1.31493	AT3G03080.1	Zinc-binding dehydrogenase family protein
TRINITY_DN8367_c0_g1	-0.803248	-0.528146	1.33139	AT3G52780.1	Purple acid phosphatases superfamily protein Chr3:19561525-19564195 REVERSE LENGTH=427 201606
TRINITY_DN2389_c0_g1	2.63016	-0.527349	-2.10281	AT5G51110.2	Transcriptional coactivator/pterin dehydratase Chr5:20778316-20779380 REVERSE LENGTH=193 201606
TRINITY_DN18403_c0_g1	1.75711	-0.526237	-1.23088	AT3G54090.1	fructokinase-like 1 Chr3:20028145-20029835 FORWARD LENGTH=471 201606
TRINITY_DN27998_c0_g1	2.04909	-0.524902	-1.52419	AT3G01990.8	ACT domain repeat 6 Chr3:330256-331510 FORWARD LENGTH=306 201606
TRINITY_DN3989_c0_g1	1.67781	-0.524875	-1.15294	AT3G14770.1	Nodulin MtN3 family protein Chr3:4957787-4959202 REVERSE LENGTH=236 201606
TRINITY_DN5475_c0_g1	2.53099	-0.524478	-2.00651	AT3G45140.2	lipoxygenase 2 Chr3:16526192-16529233 FORWARD LENGTH=754 201606
TRINITY_DN2260_c1_g1	2.37663	-0.523361	-1.85327	AT5G49030.3	tRNA synthetase class I (I%2C L%2C M and V) family protein Chr5:19875091-19883251 REVERSE LENGTH=1279 201606
TRINITY_DN2107_c0_g1	2.78806	-0.523285	-2.26477	AT2G41680.1	NADPH-dependent thioredoxin reductase C Chr2:17376349-17379028 REVERSE LENGTH=529 201606
TRINITY_DN10390_c0_g1	1.83786	-0.520856	-1.31701	AT1G64810.1	APO RNA-binding protein
TRINITY_DN846_c0_g1	2.44679	-0.519951	-1.92684	AT3G17790.1	purple acid phosphatase 17 Chr3:6089779-6090988 FORWARD LENGTH=338 201606
TRINITY_DN43536_c1_g1	2.25562	-0.519746	-1.73587	AT2G03390.4	uvrB/uvrC motif-containing protein Chr2:1030635-1032354 REVERSE LENGTH=330 201606
TRINITY_DN11334_c0_g1	2.55775	-0.518437	-2.03931	AT1G61350.1	ARM repeat superfamily protein Chr1:22634099-22635820 FORWARD LENGTH=573 201606
TRINITY_DN81_c0_g1	2.86079	-0.516711	-2.34408	AT5G35790.1	glucose-6-phosphate dehydrogenase 1 Chr5:13956879-13959686 REVERSE LENGTH=576 201606
TRINITY_DN1827_c0_g1	-1.44016	-0.516645	1.9568	AT3G19820.3	cell elongation protein / DWARF1 / DIMINUTO (DIM) Chr3:6879835-6881616 REVERSE LENGTH=561 201606
TRINITY_DN8083_c0_g2	-0.974627	-0.516618	1.49124	ATMG01320.1	NADH dehydrogenase 2B ChrM:327890-333105 REVERSE LENGTH=295 201606
TRINITY_DN954_c0_g2	3.17546	-0.516177	-2.65929	AT5G15720.3	GDSL-motif lipase 7 Chr5:5124684-5125983 REVERSE LENGTH=333 201606
TRINITY_DN446_c0_g1	2.50467	-0.514489	-1.99018	AT4G10000.2	Thioredoxin family protein Chr4:6260707-6263053 REVERSE LENGTH=333 201606
TRINITY_DN2075_c0_g2	1.53725	-0.514419	-1.02283	AT5G30510.1	ribosomal protein S1 Chr5:11619262-11621223 REVERSE LENGTH=416 201606
TRINITY_DN18513_c0_g1	2.71436	-0.514186	-2.20018	AT1G04920.1	sucrose phosphate synthase 3F Chr1:1391674-1395756 REVERSE LENGTH=1062 201606
TRINITY_DN1554_c0_g1	-1.00681	-0.509518	1.51633	AT3G07590.2	Small nuclear ribonucleoprotein family protein Chr3:2423146-2423958 FORWARD LENGTH=114 201606
TRINITY_DN2453_c0_g1	5.62179	-0.507823	-5.11397	AT3G08940.2	light harvesting complex photosystem II Chr3:2717717-2718665 FORWARD LENGTH=287 201606
TRINITY_DN27076_c0_g2	2.51718	-0.507466	-2.00971	AT4G27390.1	transmembrane protein Chr4:13703417-13704655 REVERSE LENGTH=235 201606
TRINITY_DN4749_c0_g1	3.28837	-0.507397	-2.78097	AT4G18810.1	NAD(P)-binding Rossmann-fold superfamily protein Chr4:10322622-10325735 REVERSE LENGTH=596 201606
TRINITY_DN16894_c0_g2	-1.50663	-0.505051	2.01168	UNKNOWN	UNKNOWN
TRINITY_DN44150_c0_g1	3.60555	-0.504162	-3.10139	AT5G35170.1	adenylate kinase family protein Chr5:13419278-13423482 FORWARD LENGTH=588 201606
TRINITY_DN21143_c0_g1	2.35005	-0.503882	-1.84617	AT4G01800.3	Albino or Glassy Yellow 1 Chr4:770926-776134 REVERSE LENGTH=1023 201606
TRINITY_DN2646_c1_g1	2.34381	-0.50363	-1.84018	AT4G08850.1	Leucine-rich repeat receptor-like protein kinase family protein Chr4:5636693-5640496 REVERSE LENGTH=1045 201606
TRINITY_DN2974_c0_g1	3.03307	-0.5026	-2.53047	AT1G12800.1	Nucleic acid-binding%2C OB-fold-like protein Chr1:4361778-4365189 REVERSE LENGTH=767 201606
TRINITY_DN16284_c0_g1	2.28447	-0.502506	-1.78196	AT5G47800.4	Phototropic-responsive NPH3 family protein Chr5:19354171-19356126 FORWARD LENGTH=559 201606
TRINITY_DN18618_c0_g1	1.99831	-0.500967	-1.49735	AT1G32540.1	lsd one like 1 Chr1:11768253-11769591 FORWARD LENGTH=187 201606
TRINITY_DN9295_c0_g1	2.24399	-0.500332	-1.74366	AT5G52390.1	PAR1 protein Chr5:21264281-21265173 REVERSE LENGTH=195 201606
TRINITY_DN2303_c0_g1	5.69591	-0.500016	-5.1959	AT3G47470.1	light-harvesting chlorophyll-protein complex I subunit A4
TRINITY_DN4742_c0_g1	-1.58016	-0.49997	2.08013	AT5G02500.2	heat shock cognate protein 70-1 Chr5:554055-556334 REVERSE LENGTH=521 201606
TRINITY_DN1810_c0_g2	2.85612	-0.499665	-2.35645	AT4G37925.1	subunit NDH-M of NAD(P)H:plastoquinone dehydrogenase complex Chr4:17830748-17831485 REVERSE LENGTH=217 201606
TRINITY_DN75378_c0_g1	1.3744	-0.499056	-0.875346	UNKNOWN	UNKNOWN
TRINITY_DN8204_c0_g1	3.36869	-0.499009	-2.86969	AT5G50400.1	purple acid phosphatase 27 Chr5:20523575-20526231 REVERSE LENGTH=611 201606
TRINITY_DN4480_c0_g1	1.73375	-0.49875	-1.235	AT5G01510.1	root UVB sensitive protein (Protein of unknown function%2C DUF647) Chr5:201702-205151 FORWARD LENGTH=509 201606
TRINITY_DN7094_c0_g1	1.9457	-0.498618	-1.44708	AT5G66450.4	Phosphatidic acid phosphatase (PAP2) family protein Chr5:26534801-26535951 FORWARD LENGTH=286 201606
TRINITY_DN119_c0_g1	2.40412	-0.49715	-1.90697	AT4G09040.2	RNA-binding (RRM/RBD/RNP motifs) family protein Chr4:5795075-5797193 REVERSE LENGTH=244 201606
TRINITY_DN151_c0_g1	3.40731	-0.496994	-2.91032	AT5G02160.1	transmembrane protein Chr5:426392-427024 FORWARD LENGTH=129 201606
TRINITY_DN3628_c0_g1	2.56442	-0.496994	-2.06743	AT2G35500.1	shikimate kinase like 2 Chr2:14914038-14915909 FORWARD LENGTH=387 201606
TRINITY_DN5910_c0_g1	2.03458	-0.496552	-1.53803	AT4G24760.1	alpha/beta-Hydrolases superfamily protein Chr4:12761482-12763564 REVERSE LENGTH=365 201606
TRINITY_DN2215_c0_g1	2.70443	-0.496463	-2.20797	AT2G33450.1	Ribosomal L28 family Chr2:14173620-14174380 FORWARD LENGTH=143 201606
TRINITY_DN620_c0_g1	3.69165	-0.49569	-3.19596	AT1G16880.1	uridylyltransferase-like protein Chr1:5773796-5775272 FORWARD LENGTH=213 201606
TRINITY_DN3350_c0_g2	2.66888	-0.495617	-2.17326	AT1G19920.1	Pseudouridine synthase/archaeosine transglycosylase-like family protein Chr1:6914835-6916657 REVERSE LENGTH=476 201606
TRINITY_DN56485_c0_g1	-0.716044	-0.49438	1.21042	AT4G11610.2	C2 calcium/lipid-binding plant phosphoribosyltransferase family protein Chr4:7013956-7017846 REVERSE LENGTH=1007 201606
TRINITY_DN2554_c0_g1	3.0745	-0.493812	-2.58069	AT1G04420.1	NAD(P)-linked oxidoreductase superfamily protein Chr1:1191634-1193699 FORWARD LENGTH=412 201606
TRINITY_DN4405_c0_g1	-1.22127	-0.493443	1.71472	AT1G64340.2	Serine/Threonine-kinase Chr1:23878125-23880635 FORWARD LENGTH=259 201606
TRINITY_DN1911_c0_g1	1.90769	-0.49289	-1.4148	AT2G40690.3	NAD-dependent glycerol-3-phosphate dehydrogenase family protein Chr2:16974107-16976241 FORWARD LENGTH=420 201606
TRINITY_DN1885_c0_g1	2.0736	-0.492121	-1.58148	AT5G63420.1	RNA-metabolising metallo-beta-lactamase family protein Chr5:25400515-25405807 FORWARD LENGTH=911 201606
TRINITY_DN11945_c0_g1	-0.805594	-0.489789	1.29538	AT1G34420.1	leucine-rich repeat transmembrane protein kinase family protein Chr1:12584587-12587570 FORWARD LENGTH=966 201606
TRINITY_DN3969_c0_g1	1.74604	-0.489501	-1.25654	AT1G44750.6	purine permease 11 Chr1:16893825-16895168 FORWARD LENGTH=367 201606
TRINITY_DN21387_c0_g1	1.50361	-0.488534	-1.01507	AT1G31330.1	ferric reduction oxidase 8 Chr5:20415832-20418582 FORWARD LENGTH=728 201606
TRINITY_DN5758_c0_g1	3.55936	-0.487447	-3.07192	UNKNOWN	UNKNOWN
TRINITY_DN5545_c0_g1	1.9641	-0.486664	-1.47744	AT1G33290.1	P-loop containing nucleoside triphosphate hydrolases superfamily protein Chr1:12074125-12075989 FORWARD LENGTH=379 201606
TRINITY_DN1478_c1_g2	-1.52511	-0.485715	2.01083	AT1G75290.1	NAD(P)-binding Rossmann-fold superfamily protein Chr1:28253890-28255173 FORWARD LENGTH=318 201606
TRINITY_DN9037_c0_g1	-1.56772	-0.485028	2.05274	AT4G15000.1	Ribosomal L27e protein family Chr4:8571896-8572303 FORWARD LENGTH=135 201606
TRINITY_DN37054_c1_g3	1.28865	-0.484932	-0.803721	AT4G21065.1	Tetratricopeptide repeat (TPR)-like superfamily protein Chr4:11245976-11247763 FORWARD LENGTH=595 201606
TRINITY_DN9530_c0_g2	1.7352	-0.48433	-1.25087	AT3G56630.1	cytochrome P450%2C family 94%2C subfamily D%2C polypeptide 2 Chr3:20978953-20980512 FORWARD LENGTH=499 201606
TRINITY_DN1107_c0_g1	2.33281	-0.484265	-1.84855	AT5G54600.1	Translation protein SH3-like family protein
TRINITY_DN1502_c0_g1	-0.904372	-0.481374	1.38575	AT1G76490.1	hydroxy methylglutaryl CoA reductase 1 Chr1:28695801-28698206 FORWARD LENGTH=642 201606
TRINITY_DN8858_c0_g1	1.45925	-0.481018	-0.978227	AT5G54250.3	cyclic nucleotide-gated cation channel 4 Chr5:22025684-22029971 REVERSE LENGTH=689 201606
TRINITY_DN3493_c0_g1	3.12929	-0.480761	-2.64853	AT5G48830.1	phosphoglycolate phosphatase Chr5:19800269-19802625 REVERSE LENGTH=511 201606
TRINITY_DN36353_c0_g1	-0.331045	-0.480422	0.811467	AT3G06880.2	Transducin/WD40 repeat-like superfamily protein Chr3:2170516-2175686 REVERSE LENGTH=1264 201606
TRINITY_DN12747_c0_g1	2.19834	-0.479355	-1.71899	AT2G24395.1	chaperone protein dnaJ-like protein Chr2:10375497-10376081 FORWARD LENGTH=132 201606
TRINITY_DN160_c1_g1	-0.93745	-0.479046	1.4165	AT2G46680.2	homeobox 7 Chr2:19165777-19166773 REVERSE LENGTH=256 201606
TRINITY_DN2114_c0_g1	1.90037	-0.478283	-1.42208	AT1G19660.2	Wound-responsive family protein Chr1:6800361-6802240 REVERSE LENGTH=329 201606
TRINITY_DN6683_c0_g2	1.92423	-0.477017	-1.44721	AT5G27330.1	Prefoldin chaperone subunit family protein Chr5:9632997-9634883 REVERSE LENGTH=628 201606
TRINITY_DN18948_c0_g1	-0.492541	-0.476822	0.969363	UNKNOWN	UNKNOWN
TRINITY_DN9560_c0_g2	-1.02128	-0.476594	1.49788	AT1G34540.1	cytochrome P450%2C family 94%2C subfamily D%2C polypeptide 1 Chr1:12637054-12638550 FORWARD LENGTH=498 201606
TRINITY_DN169163_c0_g1	-0.693181	-0.476576	1.16976	AT3G46510.1	plant U-box 13 Chr3:17124106-17126539 REVERSE LENGTH=660 201606
TRINITY_DN5874_c0_g1	2.71039	-0.47598	-2.23441	AT5G02710.3	zinc/iron-chelating domain protein Chr5:612628-613480 FORWARD LENGTH=176 201606
TRINITY_DN5221_c0_g1	2.71446	-0.474804	-2.23966	AT3G27160.1	Ribosomal protein S21 family protein Chr3:10017531-10018854 FORWARD LENGTH=183 201606
TRINITY_DN24_c0_g1	1.70482	-0.473894	-1.23092	AT1G29050.1	TRICHOME BIREFRINGENCE-LIKE 38 Chr1:10136376-10139082 REVERSE LENGTH=380 201606
TRINITY_DN930_c0_g1	5.95291	-0.473262	-5.47965	AT1G44575.3	Chlorophyll A-B binding family protein
TRINITY_DN119973_c0_g1	-1.56884	-0.473254	2.0421	AT5G40020.1	Pathogenesis-related thaumatin superfamily protein Chr5:16022896-16024294 REVERSE LENGTH=256 201606
TRINITY_DN10681_c0_g2	1.3512	-0.472347	-0.878853	AT3G47570.1	Leucine-rich repeat protein kinase family protein
TRINITY_DN16830_c0_g1	-1.04909	-0.471245	1.52033	AT2G45430.1	AT-hook motif nuclear-localized protein 22 Chr2:18727848-18728801 FORWARD LENGTH=317 201606
TRINITY_DN56225_c0_g1	2.10042	-0.469752	-1.63067	AT1G47890.1	receptor like protein 7 Chr1:17643976-17647035 FORWARD LENGTH=1019 201606
TRINITY_DN1444_c1_g1	-0.884236	-0.468952	1.35319	AT1G12910.1	Transducin/WD40 repeat-like superfamily protein Chr1:4395114-4396154 REVERSE LENGTH=346 201606
TRINITY_DN46830_c0_g1	-1.88363	-0.467159	2.35079	AT3G62550.1	Adenine nucleotide alpha hydrolases-like superfamily protein Chr3:23136194-23137074 FORWARD LENGTH=162 201606
TRINITY_DN611_c0_g1	2.3512	-0.466986	-1.88421	AT1G16320.1	plant/protein (DUF2358) Chr1:5580951-5581932 FORWARD LENGTH=273 201606
TRINITY_DN49741_c0_g2	3.09289	-0.466553	-2.62634	AT3G56040.1	UDP-glucose pyrophosphorylase 3 Chr3:20792689-20797482 REVERSE LENGTH=883 201606
TRINITY_DN3581_c0_g1	2.29358	-0.466354	-1.82723	AT1G64510.1	Translation elongation factor EF1B/ribosomal protein S6 family protein Chr1:23954993-23956205 REVERSE LENGTH=207 201606
TRINITY_DN13174_c0_g1	2.02525	-0.464515	-1.56073	AT4G28080.1	Tetratricopeptide repeat (TPR)-like superfamily protein Chr4:13948993-13957840 REVERSE LENGTH=1819 201606
TRINITY_DN903_c0_g1	-1.07869	-0.462629	1.54132	AT3G53890.2	Ribosomal protein S21e Chr3:19955582-19956049 REVERSE LENGTH=82 201606
TRINITY_DN54_c0_g1	-1.73845	-0.46096	2.19941	AT1G64110.5	P-loop containing nucleoside triphosphate hydrolases superfamily protein Chr1:23796887-23801255 REVERSE LENGTH=827 201606
TRINITY_DN4433_c0_g1	1.98666	-0.46057	-1.52609	AT5G07990.1	Cytochrome P450 superfamily protein Chr5:2560437-2562859 FORWARD LENGTH=513 201606
TRINITY_DN32463_c0_g1	-0.98742	-0.460535	1.44796	AT3G50150.1	transmembrane protein%2C putative (DUF247) Chr3:18595809-18597551 REVERSE LENGTH=509 201606
TRINITY_DN8220_c0_g2	1.84433	-0.460406	-1.38393	AT5G04220.2	Calcium-dependent lipid-binding (CaLB domain) family protein Chr5:1155985-1158620 REVERSE LENGTH=540 201606
TRINITY_DN781_c0_g1	3.44134	-0.460354	-2.98098	AT2G21385.1	hypothetical protein Chr2:9149726-9151752 FORWARD LENGTH=330 201606
TRINITY_DN3643_c0_g2	4.55435	-0.459995	-4.09436	AT3G56290.1	potassium transporter Chr3:20878743-20879541 REVERSE LENGTH=173 201606
TRINITY_DN16392_c0_g1	1.04915	-0.458113	-0.591038	AT2G36490.1	demeter-like 1 Chr2:15308259-15314272 REVERSE LENGTH=1393 201606
TRINITY_DN1692_c0_g1	1.79535	-0.456651	-1.33869	AT3G10350.1	P-loop containing nucleoside triphosphate hydrolases superfamily protein Chr3:3208310-3210678 FORWARD LENGTH=411 201606
TRINITY_DN1688_c0_g2	2.75436	-0.456121	-2.29824	AT5G01220.1	sulfoquinovosyldiacylglycerol 2 Chr5:86907-89885 REVERSE LENGTH=510 201606
TRINITY_DN1781_c0_g2	-0.80634	-0.455686	1.26203	AT2G25180.1	response regulator 12 Chr2:10724490-10726961 REVERSE LENGTH=596 201606
TRINITY_DN8212_c0_g1	2.41826	-0.453892	-1.96437	AT4G15760.2	monooxygenase 1 Chr4:8972785-8974548 REVERSE LENGTH=434 201606
TRINITY_DN2545_c0_g1	2.29871	-0.453446	-1.84526	AT2G38780.1	cytochrome C oxidase subunit Chr2:16210864-16214110 FORWARD LENGTH=465 201606
TRINITY_DN10830_c0_g1	-0.984919	-0.453119	1.43804	AT3G60780.1	ankyrin repeat/KH domain protein (DUF1442)
TRINITY_DN3997_c0_g1	1.82963	-0.452406	-1.37722	AT3G51820.1	UbiA prenyltransferase family protein Chr3:19216301-19218934 REVERSE LENGTH=387 201606
TRINITY_DN10957_c0_g2	-1.12366	-0.452136	1.5758	AT2G46570.1	laccase 6
TRINITY_DN1600_c1_g1	4.25154	-0.448898	-3.80264	AT5G54270.1	light-harvesting chlorophyll B-binding protein 3 Chr5:22038424-22039383 FORWARD LENGTH=265 201606
TRINITY_DN4452_c0_g1	2.30956	-0.448794	-1.86077	AT2G31570.1	glutathione peroxidase 2 Chr2:13438211-13439775 REVERSE LENGTH=169 201606
TRINITY_DN8538_c0_g1	2.33545	-0.447978	-1.88747	AT1G35910.1	Haloacid dehalogenase-like hydrolase (HAD) superfamily protein Chr1:13363200-13364965 REVERSE LENGTH=369 201606
TRINITY_DN10195_c0_g1	1.94473	-0.447966	-1.49676	AT1G79080.1	Pentatricopeptide repeat (PPR) superfamily protein
TRINITY_DN22095_c0_g1	-1.49466	-0.446079	1.94074	AT4G35350.1	xylem cysteine peptidase 1 Chr4:16810529-16811875 FORWARD LENGTH=355 201606
TRINITY_DN12033_c0_g1	-1.41774	-0.4458	1.86354	UNKNOWN	UNKNOWN
TRINITY_DN153850_c0_g1	-1.17051	-0.444	1.61451	AT4G23690.1	Disease resistance-responsive (dirigent-like protein) family protein Chr4:12339152-12339715 REVERSE LENGTH=187 201606
TRINITY_DN8014_c0_g2	2.39557	-0.443621	-1.95195	AT4G24090.1	homer protein Chr4:12512742-12514467 FORWARD LENGTH=308 201606
TRINITY_DN54588_c0_g1	-1.63399	-0.443568	2.07756	AT1G71692.1	AGAMOUS-like 12 Chr1:26952903-26954939 REVERSE LENGTH=211 201606
TRINITY_DN5987_c0_g1	2.41677	-0.442731	-1.97404	AT4G09620.3	Mitochondrial transcription termination factor family protein Chr4:6077122-6078899 REVERSE LENGTH=212 201606
TRINITY_DN24556_c0_g1	-1.45891	-0.44241	1.90132	AT5G54380.1	protein kinase family protein Chr5:22077313-22079880 REVERSE LENGTH=855 201606
TRINITY_DN37801_c0_g1	2.80122	-0.442258	-2.35897	AT5G67385.1	Phototropic-responsive NPH3 family protein Chr5:26884754-26887083 FORWARD LENGTH=604 201606
TRINITY_DN44789_c0_g1	2.23075	-0.4413	-1.78945	AT1G48520.1	GLU-ADT subunit B Chr1:17940185-17942540 FORWARD LENGTH=550 201606
TRINITY_DN798_c0_g1	1.85506	-0.441271	-1.41379	AT2G25840.1	Nucleotidylyl transferase superfamily protein Chr2:11021924-11025158 FORWARD LENGTH=408 201606
TRINITY_DN27501_c0_g1	1.70223	-0.440931	-1.26129	AT5G46390.2	Peptidase S41 family protein Chr5:18816612-18819148 FORWARD LENGTH=489 201606
TRINITY_DN9832_c0_g1	-1.48049	-0.440183	1.92067	AT4G28365.1	early nodulin-like protein 3 Chr4:14033012-14033688 REVERSE LENGTH=199 201606
TRINITY_DN7157_c0_g1	1.6172	-0.43892	-1.17829	AT5G54680.1	basic helix-loop-helix (bHLH) DNA-binding superfamily protein Chr5:22217270-22218993 FORWARD LENGTH=234 201606
TRINITY_DN1370_c0_g2	-0.916925	-0.43781	1.35473	AT1G07930.2	GTP binding Elongation factor Tu family protein Chr1:2459014-2460458 FORWARD LENGTH=372 201606
TRINITY_DN12951_c1_g1	-0.878295	-0.435694	1.31399	AT4G37650.1	GRAS family transcription factor Chr4:17691871-17693466 FORWARD LENGTH=531 201606
TRINITY_DN6559_c1_g1	1.92548	-0.435517	-1.48996	UNKNOWN	UNKNOWN
TRINITY_DN14713_c0_g1	2.91331	-0.435413	-2.47789	AT3G22600.1	sigma factor A Chr1:24098497-24100746 FORWARD LENGTH=502 201606
TRINITY_DN4028_c0_g1	2.85245	-0.435144	-2.41731	AT5G55220.1	trigger factor type chaperone family protein Chr5:22397677-22400678 FORWARD LENGTH=547 201606
TRINITY_DN13904_c0_g1	2.92841	-0.434993	-2.49341	AT5G64840.1	general control non-repressible 5 Chr5:25916956-25919693 REVERSE LENGTH=692 201606
TRINITY_DN29889_c0_g1	1.50435	-0.434724	-1.06963	AT4G28590.1	polyadenylate-binding protein 2-binding protein Chr4:14125367-14126828 REVERSE LENGTH=331 201606
TRINITY_DN3045_c0_g1	3.4959	-0.433852	-3.06205	AT5G57660.1	CONSTANS-like 5 Chr5:23355573-23356729 FORWARD LENGTH=355 201606
TRINITY_DN4163_c0_g2	-1.80106	-0.433663	2.23472	AT4G34135.1	UDP-glucosyltransferase 73B2 Chr4:16345476-16347016 REVERSE LENGTH=483 201606
TRINITY_DN1635_c0_g1	-1.08687	-0.433087	1.51996	AT1G62710.1	beta vacuolar processing enzyme Chr1:23224070-23226857 REVERSE LENGTH=486 201606
TRINITY_DN167977_c0_g1	-1.43644	-0.432055	1.86849	UNKNOWN	UNKNOWN
TRINITY_DN30192_c0_g1	1.98254	-0.43186	-1.55068	AT3G09650.1	Tetratricopeptide repeat (TPR)-like superfamily protein Chr3:2958704-2961040 FORWARD LENGTH=778 201606
TRINITY_DN15688_c0_g1	1.60831	-0.431753	-1.17656	AT5G16715.1	protein EMBRYO DEFECTIVE 2247 Chr5:5485353-5493229 FORWARD LENGTH=974 201606
TRINITY_DN5122_c0_g1	2.21441	-0.427821	-1.78659	AT1G50320.1	thioredoxin X Chr1:18638606-18639464 REVERSE LENGTH=182 201606
TRINITY_DN4263_c0_g1	1.63598	-0.426499	-1.20948	AT4G15490.1	UDP-Glycosyltransferase superfamily protein Chr4:8852864-8854303 REVERSE LENGTH=479 201606
TRINITY_DN27418_c0_g1	1.74241	-0.426076	-1.31634	AT5G04810.1	pentatricopeptide (PPR) repeat-containing protein Chr5:1390049-1393760 FORWARD LENGTH=952 201606
TRINITY_DN6529_c0_g1	1.87923	-0.425489	-1.45374	AT4G19170.1	nine-cis-epoxycarotenoid dioxygenase 4 Chr4:10481835-10483622 FORWARD LENGTH=595 201606
TRINITY_DN1003_c0_g1	1.67593	-0.424186	-1.25174	AT5G23810.1	amino acid permease 7
TRINITY_DN19729_c0_g1	1.39009	-0.421014	-0.969072	AT1G15760.1	Chaperone protein htpG family protein Chr4:12551902-12555851 REVERSE LENGTH=823 201606
TRINITY_DN6257_c0_g1	-1.22755	-0.420751	1.6483	AT2G34830.1	WRKY DNA-binding protein 35 Chr2:14693839-14696378 REVERSE LENGTH=427 201606
TRINITY_DN429_c0_g1	5.10865	-0.420354	-4.68829	AT1G09340.1	chloroplast RNA binding protein Chr1:3015473-3018035 FORWARD LENGTH=378 201606
TRINITY_DN5234_c1_g2	-1.23379	-0.419117	1.65291	AT1G07930.2	GTP binding Elongation factor Tu family protein Chr1:2459014-2460458 FORWARD LENGTH=372 201606
TRINITY_DN3798_c0_g1	-1.03421	-0.418799	1.45301	AT1G73100.1	histone-lysine N-methyltransferase%2C H3 lysine-9 specific SUVH3-like protein Chr1:27491970-27493979 FORWARD LENGTH=669 201606
TRINITY_DN1311_c0_g1	2.63121	-0.418785	-2.21242	AT5G06690.1	WCRKC thioredoxin 1 Chr5:2060651-2061956 REVERSE LENGTH=210 201606
TRINITY_DN3018_c1_g1	3.19438	-0.41799	-2.77639	AT5G48930.1	hydroxycinnamoyl-CoA shikimate/quinate hydroxycinnamoyl transferase Chr5:19836654-19838092 REVERSE LENGTH=433 201606
TRINITY_DN8940_c0_g3	1.93674	-0.417056	-1.51968	AT4G32770.1	tocopherol cyclase%2C chloroplast / vitamin E deficient 1 (VTE1) / sucrose export defective 1 (SXD1) Chr4:15804981-15807790 FORWARD LENGTH=488 201606
TRINITY_DN7982_c1_g2	-1.56648	-0.416523	1.98301	AT2G23600.2	acetone-cyanohydrin lyase Chr2:10042325-10043686 REVERSE LENGTH=278 201606
TRINITY_DN9531_c0_g1	1.90736	-0.415896	-1.49146	AT1G25550.1	myb-like transcription factor family protein Chr1:8976644-8977942 FORWARD LENGTH=344 201606
TRINITY_DN5707_c0_g1	2.45781	-0.415853	-2.04196	AT4G25290.1	DNA photolyase Chr4:12941486-12944994 REVERSE LENGTH=692 201606
TRINITY_DN10923_c0_g1	-0.991038	-0.415726	1.40676	AT5G10200.3	ARM-repeat/Tetratricopeptide repeat (TPR)-like protein
TRINITY_DN686_c0_g1	2.56361	-0.415447	-2.14816	AT3G14930.2	Uroporphyrinogen decarboxylase Chr3:5020675-5022577 FORWARD LENGTH=418 201606
TRINITY_DN7442_c0_g1	-1.34564	-0.415366	1.76101	AT1G75660.1	5'-3' exoribonuclease 3 Chr1:28408289-28414825 FORWARD LENGTH=1020 201606
TRINITY_DN6458_c0_g1	-1.12791	-0.414977	1.54288	AT4G01870.2	tolB protein-like protein Chr4:808473-810578 REVERSE LENGTH=701 201606
TRINITY_DN7862_c0_g1	2.81906	-0.414711	-2.40435	AT3G49190.1	O-acyltransferase (WSD1-like) family protein Chr3:18231988-18234376 REVERSE LENGTH=522 201606
TRINITY_DN2351_c0_g1	2.07521	-0.414586	-1.66063	AT3G48200.1	transmembrane protein Chr3:17832949-17837371 REVERSE LENGTH=1088 201606
TRINITY_DN2333_c0_g1	1.82625	-0.414409	-1.41184	AT2G47890.1	B-box type zinc finger protein with CCT domain-containing protein Chr2:19608245-19609476 FORWARD LENGTH=332 201606
TRINITY_DN37324_c0_g1	1.95537	-0.412566	-1.54281	AT5G54090.1	DNA mismatch repair protein MutS%2C type 2 Chr5:21948283-21952550 REVERSE LENGTH=796 201606
TRINITY_DN2113_c0_g1	2.23117	-0.41096	-1.82021	AT1G66670.1	CLP protease proteolytic subunit 3 Chr1:24863995-24865646 REVERSE LENGTH=309 201606
TRINITY_DN7978_c0_g1	-1.33477	-0.410869	1.74564	AT3G26430.1	GDSL-like Lipase/Acylhydrolase superfamily protein Chr3:9674419-9675889 FORWARD LENGTH=380 201606
TRINITY_DN1327_c0_g1	1.93427	-0.41079	-1.52348	AT5G16120.3	alpha/beta-Hydrolases superfamily protein Chr5:5266048-5267775 FORWARD LENGTH=351 201606
TRINITY_DN3685_c0_g1	2.65907	-0.409969	-2.2491	AT3G27830.2	ribosomal protein L12-A Chr3:10318576-10319151 FORWARD LENGTH=191 201606
TRINITY_DN14430_c0_g1	2.43768	-0.409284	-2.0284	AT3G53130.1	Cytochrome P450 superfamily protein Chr3:19692812-19695278 FORWARD LENGTH=539 201606
TRINITY_DN544_c0_g1	1.85032	-0.408196	-1.44212	AT5G45170.1	Haloacid dehalogenase-like hydrolase (HAD) superfamily protein Chr5:18270555-18273129 REVERSE LENGTH=372 201606
TRINITY_DN681_c2_g1	2.31087	-0.407842	-1.90303	AT5G17540.1	HXXXD-type acyl-transferase family protein Chr5:5782061-5783682 REVERSE LENGTH=461 201606
TRINITY_DN5507_c0_g1	2.05253	-0.407042	-1.64548	AT1G60230.1	Radical SAM superfamily protein Chr1:22212223-22214346 REVERSE LENGTH=458 201606
TRINITY_DN16397_c0_g1	1.76121	-0.406391	-1.35482	AT1G48280.1	hydroxyproline-rich glycoprotein family protein Chr1:17835196-17837553 FORWARD LENGTH=558 201606
TRINITY_DN51463_c0_g1	1.89914	-0.40544	-1.4937	AT3G28920.1	homeobox protein 34 Chr3:10940598-10941536 REVERSE LENGTH=312 201606
TRINITY_DN3842_c0_g1	3.15432	-0.40487	-2.74945	AT3G61870.1	plant/protein Chr3:22902702-22903895 FORWARD LENGTH=272 201606
TRINITY_DN4506_c0_g1	1.8159	-0.402406	-1.41349	AT3G23070.1	CRM family member 3A Chr3:8203548-8207243 FORWARD LENGTH=881 201606
TRINITY_DN3828_c0_g2	1.59352	-0.402061	-1.19146	AT4G35440.1	chloride channel E Chr4:16836384-16839345 REVERSE LENGTH=710 201606
TRINITY_DN6643_c0_g1	1.87965	-0.401237	-1.47841	AT4G17300.2	Class II aminoacyl-tRNA and biotin synthetases superfamily protein Chr4:9681498-9684833 FORWARD LENGTH=587 201606
TRINITY_DN11441_c0_g1	1.54196	-0.39954	-1.14242	AT1G56180.1	ATP-dependent zinc metalloprotease Chr1:21026243-21028047 REVERSE LENGTH=389 201606
TRINITY_DN40727_c0_g1	-1.19745	-0.399196	1.59665	AT3G24420.1	alpha/beta-Hydrolases superfamily protein Chr3:8863111-8864883 REVERSE LENGTH=273 201606
TRINITY_DN10843_c0_g1	4.01425	-0.397922	-3.61633	AT3G54050.2	high cyclic electron flow 1
TRINITY_DN11602_c0_g1	-1.03187	-0.397909	1.42978	AT5G50900.1	ARM repeat superfamily protein Chr5:20705051-20706718 REVERSE LENGTH=555 201606
TRINITY_DN8769_c0_g1	1.62427	-0.397816	-1.22646	AT3G25750.2	F-box SKIP23-like protein (DUF295) Chr3:9400955-9402088 FORWARD LENGTH=362 201606
TRINITY_DN9354_c0_g1	2.27381	-0.394812	-1.879	UNKNOWN	UNKNOWN
TRINITY_DN3704_c1_g1	2.02599	-0.394172	-1.63182	AT3G13120.3	Ribosomal protein S10p/S20e family protein Chr3:4220310-4221526 REVERSE LENGTH=191 201606
TRINITY_DN3193_c1_g1	2.95247	-0.393906	-2.55856	AT1G65060.2	4-coumarate:CoA ligase 3 Chr1:24167927-24171457 REVERSE LENGTH=495 201606
TRINITY_DN12226_c0_g3	2.45074	-0.393811	-2.05693	AT4G37360.1	cytochrome P450%2C family 81%2C subfamily D%2C polypeptide 2 Chr4:17567124-17568858 REVERSE LENGTH=499 201606
TRINITY_DN6988_c0_g1	2.31137	-0.393303	-1.91806	AT5G06290.1	2-cysteine peroxiredoxin B Chr5:1919380-1921211 FORWARD LENGTH=273 201606
TRINITY_DN119116_c0_g1	3.0139	-0.39264	-2.62126	AT5G58250.1	YCF54 Chr5:23559558-23560372 FORWARD LENGTH=211 201606
TRINITY_DN2229_c0_g1	-1.05757	-0.391042	1.44861	AT1G70600.1	Ribosomal protein L18e/L15 superfamily protein Chr1:26621168-26621608 REVERSE LENGTH=146 201606
TRINITY_DN12506_c0_g1	-0.676711	-0.388631	1.06534	UNKNOWN	UNKNOWN
TRINITY_DN15436_c0_g1	-1.61365	-0.38762	2.00127	AT3G12580.1	heat shock protein 70 Chr3:3991487-3993689 REVERSE LENGTH=650 201606
TRINITY_DN16183_c0_g1	-0.94825	-0.38423	1.33248	AT3G22410.1	Sec14p-like phosphatidylinositol transfer family protein Chr3:7933328-7935664 REVERSE LENGTH=400 201606
TRINITY_DN37_c0_g1	2.13808	-0.38325	-1.75483	AT3G49210.1	O-acyltransferase (WSD1-like) family protein Chr3:18238216-18241161 REVERSE LENGTH=518 201606
TRINITY_DN17139_c0_g1	-0.757585	-0.381295	1.13888	AT2G05050.1	Nucleotide-diphospho-sugar transferases superfamily protein Chr5:985910-990087 REVERSE LENGTH=533 201606
TRINITY_DN227_c0_g1	2.6753	-0.381183	-2.29411	AT5G06530.2	ABC-2 type transporter family protein Chr5:1990060-1994605 REVERSE LENGTH=751 201606
TRINITY_DN690_c0_g1	1.89477	-0.38085	-1.51392	AT2G43630.1	nucleusenvelope protein Chr2:18096255-18097344 FORWARD LENGTH=274 201606
TRINITY_DN17458_c0_g1	-1.2417	-0.380142	1.62184	AT1G23380.1	homeobox protein knotted-1-like 6 Chr1:8297499-8302492 REVERSE LENGTH=327 201606
TRINITY_DN771_c0_g1	5.43362	-0.379833	-5.05378	AT3G61470.1	photosystem I light harvesting complex protein Chr3:22745736-22747032 FORWARD LENGTH=257 201606
TRINITY_DN12124_c0_g1	-0.863954	-0.37734	1.24129	AT5G24030.1	SLAC1 homologue 3 Chr5:8119086-8120993 REVERSE LENGTH=507 201606
TRINITY_DN13312_c0_g2	2.29867	-0.377002	-1.92167	AT1G64930.1	cytochrome P450%2C family 87%2C subfamily A%2C polypeptide 7 Chr1:24120926-24122461 FORWARD LENGTH=511 201606
TRINITY_DN5168_c0_g1	2.55413	-0.376809	-2.17732	AT3G26650.1	glyceraldehyde 3-phosphate dehydrogenase A subunit Chr3:9795226-9796848 FORWARD LENGTH=396 201606
TRINITY_DN2346_c1_g1	-1.0793	-0.375855	1.45515	AT1G78080.1	related to AP2 4 Chr1:29364790-29365794 FORWARD LENGTH=334 201606
TRINITY_DN5632_c0_g1	1.55801	-0.373835	-1.18417	AT1G77220.1	organic solute transporter ostalpha protein (DUF300) Chr1:29013232-29015530 FORWARD LENGTH=484 201606
TRINITY_DN14784_c0_g1	1.84854	-0.372834	-1.47571	AT1G80770.6	P-loop containing nucleoside triphosphate hydrolases superfamily protein Chr1:30355266-30357786 FORWARD LENGTH=482 201606
TRINITY_DN2931_c0_g4	3.03905	-0.372582	-2.66647	AT5G52520.1	Class II aaRS and biotin synthetases superfamily protein Chr5:21311112-21313875 FORWARD LENGTH=543 201606
TRINITY_DN1670_c1_g2	-1.17362	-0.372422	1.54604	AT1G33470.2	RNA-binding (RRM/RBD/RNP motifs) family protein Chr1:12144632-12146040 FORWARD LENGTH=244 201606
TRINITY_DN701_c0_g1	-1.77986	-0.371898	2.15175	AT1G16390.1	organic cation/carnitine transporter 3 Chr1:5602921-5604477 FORWARD LENGTH=518 201606
TRINITY_DN8601_c0_g1	1.76925	-0.371598	-1.39765	AT2G20860.3	lipoic acid synthase 1 Chr2:8979636-8980983 FORWARD LENGTH=374 201606
TRINITY_DN1349_c0_g1	1.62196	-0.371369	-1.25059	AT1G07030.1	Mitochondrial substrate carrier family protein Chr1:2158631-2160524 REVERSE LENGTH=326 201606
TRINITY_DN13143_c0_g1	-1.34024	-0.371195	1.71144	AT1G80180.1	hypothetical protein Chr1:30157057-30157473 REVERSE LENGTH=138 201606
TRINITY_DN3876_c0_g1	2.80284	-0.370256	-2.43258	AT3G15360.1	thioredoxin M-type 4 Chr3:5188448-5189457 FORWARD LENGTH=193 201606
TRINITY_DN2590_c2_g1	3.09036	-0.369002	-2.72136	AT2G41040.1	S-adenosyl-L-methionine-dependent methyltransferases superfamily protein Chr2:17121499-17123064 FORWARD LENGTH=352 201606
TRINITY_DN6011_c0_g1	2.80138	-0.368581	-2.4328	AT2G32640.1	Lycopene beta/epsilon cyclase protein Chr2:13847197-13850811 REVERSE LENGTH=585 201606
TRINITY_DN4958_c0_g1	2.66203	-0.368251	-2.29377	AT3G17040.1	high chlorophyll fluorescent 107 Chr3:5809378-5812605 REVERSE LENGTH=652 201606
TRINITY_DN2749_c0_g1	-3.24545	-0.367728	3.61318	AT1G71695.1	Peroxidase superfamily protein Chr1:26964359-26966557 FORWARD LENGTH=358 201606
TRINITY_DN2524_c0_g1	3.76602	-0.36609	-3.39993	AT5G38660.1	acclimation of photosynthesis to environment Chr5:15473285-15475497 REVERSE LENGTH=286 201606
TRINITY_DN16203_c0_g1	-1.0858	-0.365954	1.45175	AT5G54380.1	protein kinase family protein Chr5:22077313-22079880 REVERSE LENGTH=855 201606
TRINITY_DN33964_c0_g1	-0.968901	-0.364393	1.33329	AT2G28900.1	outer plastid envelope protein 16-1 Chr2:12414423-12415459 REVERSE LENGTH=148 201606
TRINITY_DN28737_c0_g1	1.94131	-0.364372	-1.57694	AT5G22640.3	MORN (Membrane Occupation and Recognition Nexus) repeat-containing protein Chr5:7530702-7533641 FORWARD LENGTH=620 201606
TRINITY_DN1997_c0_g1	-2.82461	-0.363646	3.18825	AT3G02470.4	S-adenosylmethionine decarboxylase Chr3:510223-511323 FORWARD LENGTH=366 201606
TRINITY_DN19917_c0_g1	-1.52571	-0.363442	1.88915	AT2G35930.1	plant U-box 23 Chr2:15083101-15084336 REVERSE LENGTH=411 201606
TRINITY_DN724_c0_g1	-0.754101	-0.363376	1.11748	AT1G68450.1	VQ motif-containing protein Chr1:25661721-25662179 REVERSE LENGTH=152 201606
TRINITY_DN142_c0_g1	-1.13732	-0.361767	1.49909	AT3G02580.1	sterol 1 Chr3:547048-548615 FORWARD LENGTH=281 201606
TRINITY_DN5833_c0_g1	-1.9743	-0.360293	2.33459	AT1G03220.1	Eukaryotic aspartyl protease family protein Chr1:787143-788444 FORWARD LENGTH=433 201606
TRINITY_DN6760_c0_g1	1.87404	-0.358173	-1.51587	AT1G76570.1	Chlorophyll A-B binding family protein Chr1:28729132-28730754 FORWARD LENGTH=327 201606
TRINITY_DN9611_c0_g1	1.91845	-0.357845	-1.56061	AT2G02410.3	yacP-like NYN domain protein Chr2:632887-634613 FORWARD LENGTH=260 201606
TRINITY_DN6225_c0_g1	-1.13501	-0.357068	1.49208	AT3G12490.2	cystatin B Chr3:3960523-3961876 REVERSE LENGTH=234 201606
TRINITY_DN14908_c0_g1	-0.233636	-0.35502	0.588657	AT5G66770.1	GRAS family transcription factor Chr5:26660723-26662477 FORWARD LENGTH=584 201606
TRINITY_DN15666_c1_g1	2.92848	-0.354805	-2.57367	AT5G21920.1	YGGT family protein Chr5:7241350-7242765 REVERSE LENGTH=251 201606
TRINITY_DN6450_c0_g1	2.56026	-0.353795	-2.20647	AT3G10405.1	vacuolar acid trehalase Chr3:3233978-3235118 REVERSE LENGTH=212 201606
TRINITY_DN11113_c0_g1	2.152	-0.35339	-1.79861	AT4G37550.1	Acetamidase/Formamidase family protein
TRINITY_DN2214_c2_g1	-1.10519	-0.351245	1.45643	AT5G56040.1	Leucine-rich receptor-like protein kinase family protein Chr5:22695050-22697911 FORWARD LENGTH=953 201606
TRINITY_DN5610_c0_g1	3.46336	-0.349228	-3.11413	AT1G55480.1	protein containing PDZ domain%2C a K-box domain%2C and a TPR region Chr1:20713822-20715351 FORWARD LENGTH=335 201606
TRINITY_DN262_c4_g1	3.55531	-0.347669	-3.20764	UNKNOWN	UNKNOWN
TRINITY_DN6603_c1_g1	1.98525	-0.347542	-1.63771	AT3G47450.2	P-loop containing nucleoside triphosphate hydrolases superfamily protein Chr3:17483195-17486249 REVERSE LENGTH=561 201606
TRINITY_DN11374_c0_g1	1.57553	-0.347087	-1.22844	AT2G13440.1	glucose-inhibited division family A protein Chr2:5593270-5598296 REVERSE LENGTH=723 201606
TRINITY_DN5440_c0_g1	3.30732	-0.34695	-2.96037	AT1G78510.1	solanesyl diphosphate synthase 1 Chr1:29535410-29537163 REVERSE LENGTH=406 201606
TRINITY_DN26532_c0_g2	1.84024	-0.346556	-1.49369	AT4G29070.2	Phospholipase A2 family protein Chr4:14322109-14323035 FORWARD LENGTH=259 201606
TRINITY_DN6462_c0_g1	1.71164	-0.346395	-1.36524	AT2G34930.1	disease resistance family protein / LRR family protein Chr2:14737169-14739886 REVERSE LENGTH=905 201606
TRINITY_DN1136_c2_g1	-1.80037	-0.343381	2.14375	AT5G54000.2	2-oxoglutarate (2OG) and Fe(II)-dependent oxygenase superfamily protein Chr5:21917776-21919064 REVERSE LENGTH=349 201606
TRINITY_DN11596_c0_g3	-1.84799	-0.342101	2.19009	AT5G06860.1	polygalacturonase inhibiting protein 1 Chr5:2132373-2133434 FORWARD LENGTH=330 201606
TRINITY_DN6241_c0_g1	2.0885	-0.341665	-1.74684	AT3G58140.1	phenylalanyl-tRNA synthetase class IIc family protein Chr3:21529988-21532386 REVERSE LENGTH=429 201606
TRINITY_DN1027_c0_g1	2.61206	-0.341518	-2.27054	AT3G47570.1	Leucine-rich repeat protein kinase family protein
TRINITY_DN4018_c0_g1	2.51102	-0.340934	-2.17009	AT4G02790.1	GTP-binding family protein Chr4:1247416-1249351 FORWARD LENGTH=372 201606
TRINITY_DN4790_c0_g1	2.65052	-0.340257	-2.31026	AT1G65260.1	plastid transcriptionally active 4 Chr1:24236329-24240428 FORWARD LENGTH=330 201606
TRINITY_DN1470_c0_g1	3.14264	-0.340255	-2.80238	AT5G23120.2	photosystem II stability/assembly factor%2C chloroplast (HCF136) Chr5:7778085-7780463 FORWARD LENGTH=426 201606
TRINITY_DN506_c0_g1	-2.45168	-0.33964	2.79132	AT4G28290.2	hypothetical protein Chr4:14012032-14012464 REVERSE LENGTH=80 201606
TRINITY_DN3680_c0_g3	1.88015	-0.338334	-1.54182	AT2G35660.1	FAD/NAD(P)-binding oxidoreductase family protein Chr2:14988499-14990320 FORWARD LENGTH=439 201606
TRINITY_DN5223_c0_g1	1.99344	-0.338067	-1.65537	AT1G31190.1	myo-inositol monophosphatase like 1 Chr1:11144861-11146800 FORWARD LENGTH=371 201606
TRINITY_DN1893_c1_g1	1.85519	-0.337047	-1.51814	AT2G36895.1	D-tagatose-1%2C6-bisphosphate aldolase subunit Chr2:15489176-15490296 REVERSE LENGTH=232 201606
TRINITY_DN2118_c0_g1	-1.49329	-0.336755	1.83005	AT4G37680.4	heptahelical protein 4 Chr4:17701216-17702568 FORWARD LENGTH=390 201606
TRINITY_DN6858_c0_g1	1.98236	-0.336394	-1.64596	AT3G48110.1	glycine-tRNA ligase Chr3:17763111-17770964 FORWARD LENGTH=1067 201606
TRINITY_DN3865_c0_g2	1.58733	-0.336229	-1.2511	AT4G33760.1	tRNA synthetase class II (D%2C K and N) family protein Chr4:16189285-16193260 REVERSE LENGTH=664 201606
TRINITY_DN26585_c0_g1	5.02531	-0.334282	-4.69103	AT4G28750.1	Photosystem I reaction centre subunit IV / PsaE protein Chr4:14202951-14203888 REVERSE LENGTH=143 201606
TRINITY_DN18039_c0_g1	-0.720307	-0.333556	1.05386	AT5G36100.1	transmembrane protein Chr5:14191711-14193654 REVERSE LENGTH=295 201606
TRINITY_DN7639_c0_g1	-2.05792	-0.329883	2.3878	AT4G35350.1	xylem cysteine peptidase 1 Chr4:16810529-16811875 FORWARD LENGTH=355 201606
TRINITY_DN4195_c1_g1	1.518	-0.329533	-1.18846	AT3G07040.1	NB-ARC domain-containing disease resistance protein Chr3:2226244-2229024 REVERSE LENGTH=926 201606
TRINITY_DN31027_c0_g1	-0.910441	-0.32641	1.23685	AT5G03860.2	malate synthase Chr5:1032276-1034527 REVERSE LENGTH=562 201606
TRINITY_DN4648_c0_g1	1.63035	-0.326371	-1.30398	AT1G24490.1	OxaA/YidC-like membrane insertion protein Chr1:8682364-8684966 FORWARD LENGTH=499 201606
TRINITY_DN2223_c1_g1	-1.63939	-0.325345	1.96474	AT4G37740.1	growth-regulating factor 2 Chr4:17725533-17727609 REVERSE LENGTH=535 201606
TRINITY_DN2143_c1_g1	1.46881	-0.325206	-1.1436	AT1G50360.1	P-loop containing nucleoside triphosphate hydrolases superfamily protein Chr1:18650688-18657106 FORWARD LENGTH=1153 201606
TRINITY_DN33182_c0_g1	-0.865173	-0.324154	1.18933	AT2G25010.1	Aminotransferase-like%2C plant mobile domain family protein Chr2:10631691-10633547 FORWARD LENGTH=509 201606
TRINITY_DN17565_c0_g1	-1.96624	-0.323888	2.29013	AT2G22760.1	basic helix-loop-helix (bHLH) DNA-binding superfamily protein Chr2:9678012-9679165 FORWARD LENGTH=295 201606
TRINITY_DN1718_c0_g1	1.81833	-0.323149	-1.49518	AT1G66200.1	hypothetical protein Chr1:24655520-24657520 REVERSE LENGTH=356 201606
TRINITY_DN11282_c0_g1	-2.05039	-0.321584	2.37197	AT2G17730.1	RING/U-box superfamily protein Chr4:16981083-16982266 FORWARD LENGTH=236 201606
TRINITY_DN8190_c0_g1	1.81885	-0.320699	-1.49815	AT3G15780.1	transmembrane protein Chr3:5341434-5342351 FORWARD LENGTH=117 201606
TRINITY_DN647_c0_g1	3.05741	-0.317963	-2.73945	AT3G23400.1	Plastid-lipid associated protein PAP / fibrillin family protein Chr3:8376636-8378225 REVERSE LENGTH=284 201606
TRINITY_DN49560_c0_g1	3.23467	-0.317836	-2.91683	AT1G54570.1	Esterase/lipase/thioesterase family protein Chr1:20380649-20384953 REVERSE LENGTH=704 201606
TRINITY_DN3312_c0_g1	5.27689	-0.316663	-4.96022	AT3G54890.1	chlorophyll a-b binding protein 6 Chr3:20339706-20340922 REVERSE LENGTH=241 201606
TRINITY_DN4024_c0_g2	-1.03586	-0.315936	1.3518	AT5G58590.1	RAN binding protein 1 Chr5:23680319-23681714 REVERSE LENGTH=219 201606
TRINITY_DN1958_c1_g2	2.16748	-0.31568	-1.8518	AT4G10180.1	light-mediated development protein 1 / deetiolated1 (DET1) Chr4:6346543-6349146 FORWARD LENGTH=543 201606
TRINITY_DN4347_c0_g2	-0.834151	-0.31559	1.14974	AT4G35530.1	phosphatidylinositolglycan-like protein Chr4:16871925-16873280 REVERSE LENGTH=195 201606
TRINITY_DN926_c1_g1	1.90942	-0.315165	-1.59425	AT1G32990.1	plastid ribosomal protein l11 Chr1:11955827-11957139 FORWARD LENGTH=222 201606
TRINITY_DN28121_c0_g1	2.78533	-0.312639	-2.47269	AT3G26710.1	cofactor assembly of complex C Chr3:9813550-9814606 FORWARD LENGTH=267 201606
TRINITY_DN5339_c0_g1	3.79901	-0.312619	-3.48639	AT5G64940.2	ABC2 homolog 13 Chr5:25949116-25953326 FORWARD LENGTH=761 201606
TRINITY_DN10970_c0_g1	2.05281	-0.31241	-1.7404	AT2G39000.1	Acyl-CoA N-acyltransferases (NAT) superfamily protein
TRINITY_DN6270_c0_g1	1.60013	-0.311579	-1.28855	AT1G49850.1	RING/U-box superfamily protein Chr1:18455326-18456444 REVERSE LENGTH=250 201606
TRINITY_DN3376_c0_g1	1.59432	-0.309605	-1.28471	AT4G02990.2	Mitochondrial transcription termination factor family protein Chr4:1322158-1323783 FORWARD LENGTH=541 201606
TRINITY_DN5479_c0_g1	2.38356	-0.309361	-2.0742	AT1G71040.1	Cupredoxin superfamily protein Chr1:26797201-26800224 REVERSE LENGTH=581 201606
TRINITY_DN2746_c6_g1	-1.9349	-0.30849	2.24339	AT5G54380.1	protein kinase family protein Chr5:22077313-22079880 REVERSE LENGTH=855 201606
TRINITY_DN1626_c0_g3	1.69017	-0.308365	-1.3818	AT2G26980.4	CBL-interacting protein kinase 3 Chr2:11515234-11518426 REVERSE LENGTH=451 201606
TRINITY_DN2907_c1_g1	1.83639	-0.305696	-1.5307	AT5G04710.1	Zn-dependent exopeptidases superfamily protein Chr5:1357273-1360128 REVERSE LENGTH=526 201606
TRINITY_DN573_c0_g1	1.72762	-0.304967	-1.42265	AT2G26690.2	Major facilitator superfamily protein Chr2:11347347-11349688 REVERSE LENGTH=544 201606
TRINITY_DN2583_c2_g1	2.05931	-0.304695	-1.75462	AT2G43080.1	P4H isoform 1 Chr2:17915755-17918599 FORWARD LENGTH=283 201606
TRINITY_DN14665_c1_g1	1.5565	-0.300192	-1.25631	AT3G48500.1	Nucleic acid-binding%2C OB-fold-like protein Chr3:17962209-17965408 FORWARD LENGTH=668 201606
TRINITY_DN3999_c0_g1	2.96907	-0.299988	-2.66908	AT5G13120.2	cyclophilin 20-2 Chr5:4162714-4164720 REVERSE LENGTH=255 201606
TRINITY_DN11061_c0_g1	-1.46205	-0.297376	1.75943	AT2G17450.1	RING-H2 finger A3A
TRINITY_DN1065_c0_g1	-1.09373	-0.296452	1.39018	AT1G08360.1	Ribosomal protein L1p/L10e family
TRINITY_DN14314_c0_g1	-1.0879	-0.295902	1.3838	AT5G57550.1	hypothetical protein Chr5:594334-594819 REVERSE LENGTH=161 201606
TRINITY_DN7301_c0_g1	-1.60481	-0.295634	1.90045	AT1G80530.1	Major facilitator superfamily protein Chr1:30278224-30280247 REVERSE LENGTH=561 201606
TRINITY_DN6075_c1_g1	2.48584	-0.294564	-2.19128	AT2G04842.2	threonyl-tRNA synthetase%2C putative / threonine-tRNA ligase Chr2:1698466-1701271 REVERSE LENGTH=650 201606
TRINITY_DN2446_c0_g1	2.63075	-0.292331	-2.33842	AT1G67700.4	multidrug resistance protein Chr1:25374295-25375716 FORWARD LENGTH=230 201606
TRINITY_DN4822_c0_g1	1.7282	-0.291747	-1.43646	AT5G66055.1	ankyrin repeat protein Chr5:26417425-26419234 REVERSE LENGTH=435 201606
TRINITY_DN1585_c0_g1	2.27141	-0.289261	-1.98215	AT1G52870.2	Peroxisomal membrane 22 kDa (Mpv17/PMP22) family protein Chr1:19685856-19687678 FORWARD LENGTH=366 201606
TRINITY_DN47043_c0_g1	-0.701674	-0.288761	0.990435	ATCG01100.1	NADH dehydrogenase family protein ChrC:119847-122009 REVERSE LENGTH=360 201606
TRINITY_DN4004_c1_g2	1.48146	-0.286966	-1.1945	AT1G02850.2	beta glucosidase 11 Chr1:630569-633085 FORWARD LENGTH=497 201606
TRINITY_DN3471_c0_g1	-1.11614	-0.286464	1.4026	AT2G36290.1	alpha/beta-Hydrolases superfamily protein Chr2:15208867-15210768 REVERSE LENGTH=364 201606
TRINITY_DN1722_c0_g2	2.35712	-0.28607	-2.07105	AT4G28080.1	Tetratricopeptide repeat (TPR)-like superfamily protein Chr4:13948993-13957840 REVERSE LENGTH=1819 201606
TRINITY_DN3858_c0_g1	1.98374	-0.28426	-1.69948	AT5G24620.3	Pathogenesis-related thaumatin superfamily protein Chr5:8430690-8432289 FORWARD LENGTH=496 201606
TRINITY_DN4460_c0_g1	3.00042	-0.283857	-2.71656	AT2G34070.1	TRICHOME BIREFRINGENCE-LIKE 37 Chr2:14387631-14390160 REVERSE LENGTH=385 201606
TRINITY_DN14866_c0_g1	-0.673673	-0.278545	0.952218	UNKNOWN	UNKNOWN
TRINITY_DN5731_c0_g1	1.70944	-0.276463	-1.43298	AT4G02405.1	S-adenosyl-L-methionine-dependent methyltransferases superfamily protein Chr4:1057999-1059671 REVERSE LENGTH=333 201606
TRINITY_DN4665_c0_g3	-1.12253	-0.274731	1.39727	AT1G53380.5	hypothetical protein (DUF641) Chr1:19913341-19914702 REVERSE LENGTH=453 201606
TRINITY_DN1740_c0_g1	5.67687	-0.27367	-5.4032	AT5G66190.1	ferredoxin-NADP[+]-oxidoreductase 1
TRINITY_DN4901_c0_g3	1.92398	-0.272429	-1.65155	AT1G22700.2	Tetratricopeptide repeat (TPR)-like superfamily protein Chr1:8028323-8029878 REVERSE LENGTH=296 201606
TRINITY_DN468_c0_g1	2.9196	-0.272115	-2.64749	AT1G50900.1	Ankyrin repeat family protein Chr1:18866272-18867014 FORWARD LENGTH=175 201606
TRINITY_DN3726_c0_g2	-0.907705	-0.271682	1.17939	AT2G14520.4	CBS domain protein (DUF21) Chr2:6182362-6184648 REVERSE LENGTH=423 201606
TRINITY_DN3387_c0_g1	2.20166	-0.271663	-1.93	AT1G65880.1	benzoyloxyglucosinolate 1 Chr1:24508633-24510737 REVERSE LENGTH=580 201606
TRINITY_DN362_c0_g1	2.39244	-0.269844	-2.12259	AT3G08010.1	RNA binding protein Chr3:2556046-2557426 FORWARD LENGTH=374 201606
TRINITY_DN11906_c0_g1	3.42215	-0.269649	-3.1525	AT3G22120.2	cell wall-plasma membrane linker protein Chr3:7795283-7796338 REVERSE LENGTH=351 201606
TRINITY_DN1865_c0_g1	3.6509	-0.268474	-3.38242	AT1G71500.1	Rieske (2Fe-2S) domain-containing protein Chr1:26936084-26937331 FORWARD LENGTH=287 201606
TRINITY_DN3369_c1_g1	1.95175	-0.268208	-1.68354	AT4G15510.5	Photosystem II reaction center PsbP family protein Chr4:8861351-8862529 FORWARD LENGTH=205 201606
TRINITY_DN9610_c0_g1	-1.30235	-0.26819	1.57054	AT3G18170.2	Glycosyltransferase family 61 protein Chr3:6227721-6229547 FORWARD LENGTH=535 201606
TRINITY_DN1829_c0_g1	2.2244	-0.266752	-1.95765	AT5G53170.1	FTSH protease 11 Chr5:21563023-21567922 REVERSE LENGTH=806 201606
TRINITY_DN54896_c0_g1	2.58921	-0.265428	-2.32378	AT3G62910.1	Peptide chain release factor 1 Chr3:23257661-23260386 REVERSE LENGTH=422 201606
TRINITY_DN1103_c4_g3	3.07368	-0.265271	-2.80841	AT3G23700.1	Nucleic acid-binding proteins superfamily
TRINITY_DN16172_c0_g1	-1.54344	-0.263994	1.80743	AT3G58690.1	Protein kinase superfamily protein Chr3:21709369-21711246 FORWARD LENGTH=400 201606
TRINITY_DN6456_c0_g1	1.80544	-0.263262	-1.54218	AT4G28706.2	pfkB-like carbohydrate kinase family protein Chr4:14167805-14170619 FORWARD LENGTH=404 201606
TRINITY_DN7431_c0_g1	2.12475	-0.26298	-1.86177	AT5G24314.1	plastid transcriptionally active7 Chr5:8277750-8279099 FORWARD LENGTH=161 201606
TRINITY_DN12658_c0_g1	-0.97997	-0.262396	1.24237	AT1G56430.1	nicotianamine synthase 4 Chr1:21137023-21137997 FORWARD LENGTH=324 201606
TRINITY_DN4701_c0_g1	5.24198	-0.261958	-4.98002	AT1G52230.1	photosystem I subunit H2 Chr1:19454902-19455508 FORWARD LENGTH=145 201606
TRINITY_DN5773_c1_g1	1.50903	-0.260096	-1.24893	AT2G39140.1	pseudouridine synthase family protein Chr2:16330238-16333153 FORWARD LENGTH=410 201606
TRINITY_DN11098_c0_g1	-1.59176	-0.258767	1.85053	AT1G17550.2	HYPERSENSITIVE TO ABA1
TRINITY_DN26344_c0_g1	3.4411	-0.257191	-3.18391	AT5G40950.1	ribosomal protein large subunit 27 Chr5:16410866-16411845 FORWARD LENGTH=198 201606
TRINITY_DN694_c0_g1	2.68249	-0.256887	-2.4256	AT5G39210.1	chlororespiratory reduction 7 Chr5:15703231-15703999 FORWARD LENGTH=156 201606
TRINITY_DN1738_c0_g1	-2.37966	-0.25573	2.63539	AT5G50720.1	HVA22 homologue E Chr5:20633442-20634502 REVERSE LENGTH=116 201606
TRINITY_DN951_c0_g1	2.07556	-0.255243	-1.82032	AT2G45290.2	Transketolase Chr2:18672737-18675589 FORWARD LENGTH=741 201606
TRINITY_DN37413_c1_g1	3.09522	-0.255012	-2.84021	AT2G45290.2	Transketolase Chr2:18672737-18675589 FORWARD LENGTH=741 201606
TRINITY_DN17295_c0_g1	-1.71215	-0.251295	1.96345	AT4G34640.2	squalene synthase 1 Chr4:16538921-16541655 FORWARD LENGTH=355 201606
TRINITY_DN11637_c0_g1	-1.73242	-0.251294	1.98372	AT1G75450.1	cytokinin oxidase 5 Chr1:28315248-28318064 REVERSE LENGTH=540 201606
TRINITY_DN4182_c0_g1	3.34988	-0.25067	-3.09921	AT5G61410.2	D-ribulose-5-phosphate-3-epimerase Chr5:24684085-24685836 REVERSE LENGTH=281 201606
TRINITY_DN13517_c0_g1	1.16826	-0.250278	-0.917985	AT1G70290.2	trehalose-6-phosphatase synthase S8 Chr1:26471286-26474078 REVERSE LENGTH=818 201606
TRINITY_DN6770_c0_g1	3.20049	-0.249241	-2.95125	AT5G64940.2	ABC2 homolog 13 Chr5:25949116-25953326 FORWARD LENGTH=761 201606
TRINITY_DN7308_c0_g1	3.58745	-0.249221	-3.33823	UNKNOWN	UNKNOWN
TRINITY_DN12765_c0_g1	1.80731	-0.248394	-1.55892	AT2G35450.1	catalytic/ hydrolase Chr2:14903201-14905361 REVERSE LENGTH=346 201606
TRINITY_DN4667_c0_g1	1.75443	-0.246199	-1.50824	AT1G51340.5	MATE efflux family protein Chr1:19032021-19034681 FORWARD LENGTH=515 201606
TRINITY_DN11748_c0_g1	1.61988	-0.246049	-1.37383	AT3G24590.1	plastidic type i signal peptidase 1 Chr3:8970694-8972020 FORWARD LENGTH=291 201606
TRINITY_DN2309_c0_g1	-1.07533	-0.24563	1.32096	AT4G08950.1	Phosphate-responsive 1 family protein Chr4:5740378-5741322 FORWARD LENGTH=314 201606
TRINITY_DN39963_c0_g1	1.66726	-0.243682	-1.42357	AT3G63510.1	FMN-linked oxidoreductases superfamily protein Chr3:23450542-23452682 FORWARD LENGTH=419 201606
TRINITY_DN4210_c2_g1	4.26969	-0.243223	-4.02647	AT2G34430.1	light-harvesting chlorophyll-protein complex II subunit B1 Chr2:14524818-14525618 FORWARD LENGTH=266 201606
TRINITY_DN5054_c0_g1	-1.16951	-0.24299	1.4125	UNKNOWN	UNKNOWN
TRINITY_DN5926_c0_g1	2.16975	-0.241132	-1.92861	AT2G01590.1	chlororespiratory reduction 3 Chr2:266675-267379 FORWARD LENGTH=174 201606
TRINITY_DN15619_c0_g1	2.08634	-0.24027	-1.84607	AT4G28080.1	Tetratricopeptide repeat (TPR)-like superfamily protein Chr4:13948993-13957840 REVERSE LENGTH=1819 201606
TRINITY_DN21150_c0_g1	-0.927146	-0.24011	1.16726	AT5G58280.1	AP2/B3-like transcriptional factor family protein Chr5:23567338-23568670 FORWARD LENGTH=273 201606
TRINITY_DN7961_c0_g1	1.82662	-0.239861	-1.58676	AT5G08710.1	Regulator of chromosome condensation (RCC1) family protein Chr5:2834858-2837866 REVERSE LENGTH=434 201606
TRINITY_DN10746_c0_g1	2.18059	-0.238385	-1.94221	AT5G24060.3	Pentatricopeptide repeat (PPR)
TRINITY_DN24411_c0_g1	1.85083	-0.237421	-1.61341	AT5G66280.1	GDP-D-mannose 4%2C6-dehydratase 1 Chr5:26476434-26477519 FORWARD LENGTH=361 201606
TRINITY_DN3758_c0_g2	4.18059	-0.235915	-3.94467	AT4G22890.3	PGR5-LIKE A Chr4:12007157-12009032 FORWARD LENGTH=302 201606
TRINITY_DN7148_c0_g1	1.66326	-0.235426	-1.42783	AT5G38520.1	alpha/beta-Hydrolases superfamily protein Chr5:15421605-15423234 FORWARD LENGTH=362 201606
TRINITY_DN35699_c0_g1	2.66094	-0.235378	-2.42556	AT5G53580.1	NAD(P)-linked oxidoreductase superfamily protein Chr5:21765215-21766919 REVERSE LENGTH=365 201606
TRINITY_DN8992_c0_g1	-1.12157	-0.235269	1.35684	AT5G49620.2	myb domain protein 78 Chr5:20137491-20139384 REVERSE LENGTH=321 201606
TRINITY_DN2932_c0_g1	3.62991	-0.233601	-3.39631	AT2G30950.3	FtsH extracellular protease family Chr2:13174692-13177064 FORWARD LENGTH=695 201606
TRINITY_DN6659_c0_g1	-1.30163	-0.232879	1.53451	AT5G49100.1	vitellogenin-like protein Chr5:19897700-19898890 REVERSE LENGTH=396 201606
TRINITY_DN906_c0_g1	2.94932	-0.231586	-2.71774	AT3G54210.1	Ribosomal protein L17 family protein Chr3:20067672-20068385 REVERSE LENGTH=211 201606
TRINITY_DN818_c0_g3	5.75347	-0.230375	-5.5231	AT4G12800.2	photosystem I subunit l
TRINITY_DN8583_c0_g1	3.38944	-0.229763	-3.15968	AT5G54290.1	cytochrome c biogenesis protein family Chr5:22051097-22053923 FORWARD LENGTH=354 201606
TRINITY_DN6182_c0_g1	1.80864	-0.229202	-1.57944	AT1G45230.1	DCL protein (DUF3223) Chr1:17169874-17171381 REVERSE LENGTH=219 201606
TRINITY_DN9279_c0_g1	1.57237	-0.228668	-1.3437	AT4G04955.1	allantoinase Chr4:2522301-2525259 REVERSE LENGTH=506 201606
TRINITY_DN14569_c1_g1	1.86739	-0.228544	-1.63885	AT2G31170.1	Cysteinyl-tRNA synthetase%2C class Ia family protein Chr2:13282559-13285616 REVERSE LENGTH=563 201606
TRINITY_DN1309_c0_g1	5.24738	-0.225903	-5.02148	AT4G03280.1	photosynthetic electron transfer C Chr4:1440314-1441717 FORWARD LENGTH=229 201606
TRINITY_DN1085_c0_g1	5.4718	-0.222983	-5.24882	AT1G06680.1	photosystem II subunit P-1
TRINITY_DN6909_c0_g1	2.30966	-0.222914	-2.08675	AT5G05200.1	Protein kinase superfamily protein Chr5:1544206-1547082 REVERSE LENGTH=540 201606
TRINITY_DN1961_c0_g2	-1.2748	-0.221157	1.49595	AT3G52590.1	ubiquitin extension protein 1 Chr3:19505668-19506681 FORWARD LENGTH=128 201606
TRINITY_DN2150_c0_g2	1.91053	-0.219038	-1.6915	AT3G47060.1	FTSH protease 7 Chr3:17332999-17336613 FORWARD LENGTH=802 201606
TRINITY_DN7329_c0_g1	2.77363	-0.218828	-2.5548	AT3G61260.1	Remorin family protein Chr3:22675403-22676701 REVERSE LENGTH=212 201606
TRINITY_DN5917_c0_g1	3.83271	-0.21413	-3.61858	AT2G05620.2	proton gradient regulation 5 Chr2:2081204-2081687 REVERSE LENGTH=133 201606
TRINITY_DN15820_c0_g2	3.66345	-0.214101	-3.44935	AT3G17930.1	transmembrane protein Chr3:6142307-6143246 REVERSE LENGTH=190 201606
TRINITY_DN4184_c0_g1	2.09143	-0.213998	-1.87743	AT5G16710.1	dehydroascorbate reductase 1 Chr5:5483312-5484926 FORWARD LENGTH=258 201606
TRINITY_DN25869_c0_g1	-1.25335	-0.212179	1.46553	AT5G11630.2	hypothetical protein Chr5:3740545-3741529 FORWARD LENGTH=91 201606
TRINITY_DN9513_c0_g1	3.3165	-0.211039	-3.10546	AT4G35250.1	NAD(P)-binding Rossmann-fold superfamily protein Chr4:16771401-16773269 REVERSE LENGTH=395 201606
TRINITY_DN1519_c0_g1	3.107	-0.210017	-2.89698	AT1G64860.1	sigma factor A Chr1:24098497-24100746 FORWARD LENGTH=502 201606
TRINITY_DN2577_c0_g1	1.97004	-0.209254	-1.76079	AT3G13490.1	Lysyl-tRNA synthetase%2C class II Chr3:4395984-4399302 REVERSE LENGTH=602 201606
TRINITY_DN225_c0_g2	1.53246	-0.209202	-1.32326	AT2G47390.1	Prolyl oligopeptidase family protein Chr2:19442278-19446253 REVERSE LENGTH=961 201606
TRINITY_DN16272_c0_g1	-0.715711	-0.208444	0.924155	AT5G35090.1	hypothetical protein Chr5:13358536-13359015 FORWARD LENGTH=159 201606
TRINITY_DN19_c0_g1	4.02358	-0.20833	-3.81525	AT5G17170.1	rubredoxin family protein Chr5:5649335-5650975 FORWARD LENGTH=271 201606
TRINITY_DN5891_c0_g1	1.67604	-0.205247	-1.47079	AT2G35840.4	Sucrose-6F-phosphate phosphohydrolase family protein Chr2:15053952-15055776 FORWARD LENGTH=422 201606
TRINITY_DN24338_c0_g1	1.64549	-0.205242	-1.44025	AT2G33255.1	Haloacid dehalogenase-like hydrolase (HAD) superfamily protein Chr2:14098795-14100358 FORWARD LENGTH=245 201606
TRINITY_DN875_c1_g1	-2.20916	-0.204718	2.41388	AT1G14290.1	sphingoid base hydroxylase 2 Chr1:4880307-4881784 REVERSE LENGTH=259 201606
TRINITY_DN1248_c0_g1	1.58235	-0.204244	-1.3781	AT3G58560.1	DNAse I-like superfamily protein Chr3:21650880-21653896 REVERSE LENGTH=602 201606
TRINITY_DN5334_c0_g1	1.87244	-0.203278	-1.66917	AT5G43260.1	chaperone protein dnaJ-like protein Chr5:17357693-17357986 REVERSE LENGTH=97 201606
TRINITY_DN15166_c0_g1	2.42706	-0.202777	-2.22429	AT4G22830.1	YCF49-like protein Chr4:11990296-11991325 REVERSE LENGTH=193 201606
TRINITY_DN11331_c0_g1	-1.99425	-0.199569	2.19381	UNKNOWN	UNKNOWN
TRINITY_DN7652_c0_g1	2.82261	-0.19794	-2.62467	AT1G78140.1	S-adenosyl-L-methionine-dependent methyltransferases superfamily protein Chr1:29401937-29403878 REVERSE LENGTH=355 201606
TRINITY_DN5720_c0_g2	1.54639	-0.19729	-1.3491	AT1G49630.3	presequence protease 2 Chr1:18368405-18375336 REVERSE LENGTH=1080 201606
TRINITY_DN2344_c0_g1	1.7155	-0.192719	-1.52278	AT5G39790.3	PROTEIN TARGETING TO STARCH (PTST) Chr5:15932884-15935121 REVERSE LENGTH=280 201606
TRINITY_DN6837_c0_g2	3.26248	-0.192652	-3.06983	AT5G43750.1	NAD(P)H dehydrogenase 18 Chr5:17580100-17581145 REVERSE LENGTH=212 201606
TRINITY_DN2399_c0_g1	3.56049	-0.191766	-3.36872	AT2G27680.1	NAD(P)-linked oxidoreductase superfamily protein Chr2:11803981-11805965 REVERSE LENGTH=384 201606
TRINITY_DN38920_c0_g1	2.79343	-0.191359	-2.60207	AT1G28140.1	integral membrane family protein Chr1:9833029-9834390 REVERSE LENGTH=280 201606
TRINITY_DN1826_c0_g2	-1.61183	-0.190819	1.80265	AT2G12400.1	plasma membrane fusion protein Chr2:5005144-5008140 REVERSE LENGTH=541 201606
TRINITY_DN15209_c0_g1	1.66706	-0.19023	-1.47683	AT3G53190.1	Pectin lyase-like superfamily protein Chr3:19714171-19717537 FORWARD LENGTH=483 201606
TRINITY_DN2481_c0_g1	2.03779	-0.189608	-1.84819	AT3G13640.1	RNAse l inhibitor protein 1 Chr3:4458751-4461323 REVERSE LENGTH=603 201606
TRINITY_DN18846_c0_g1	2.40325	-0.187576	-2.21567	AT1G80030.3	Molecular chaperone Hsp40/DnaJ family protein Chr1:30105398-30108873 REVERSE LENGTH=500 201606
TRINITY_DN5230_c0_g1	-1.05699	-0.187384	1.24437	AT2G19580.1	tetraspanin2 Chr2:8472393-8475021 REVERSE LENGTH=270 201606
TRINITY_DN16978_c0_g1	4.60171	-0.186633	-4.41508	AT3G17210.2	heat stable protein 1 Chr3:5882318-5882896 FORWARD LENGTH=109 201606
TRINITY_DN12511_c0_g2	-1.62152	-0.186622	1.80814	AT5G63190.2	MA3 domain-containing protein Chr5:25346145-25348563 FORWARD LENGTH=702 201606
TRINITY_DN11363_c0_g1	-4.48233	-0.185289	4.66762	AT4G35160.1	O-methyltransferase
TRINITY_DN19952_c0_g1	2.7222	-0.185197	-2.53701	AT1G75350.1	Ribosomal protein L31 Chr1:28272163-28272687 FORWARD LENGTH=144 201606
TRINITY_DN15780_c0_g1	1.95426	-0.183518	-1.77074	AT2G39970.1	Mitochondrial substrate carrier family protein Chr2:16684026-16686392 REVERSE LENGTH=331 201606
TRINITY_DN407_c0_g1	2.90463	-0.182939	-2.72169	AT5G02120.1	one helix protein Chr5:419144-419633 FORWARD LENGTH=110 201606
TRINITY_DN4443_c0_g3	2.5491	-0.181978	-2.36712	AT2G24090.1	Ribosomal protein L35 Chr2:10242038-10243416 FORWARD LENGTH=145 201606
TRINITY_DN10197_c0_g1	-0.913075	-0.181183	1.09426	AT1G64940.1	cytochrome P450%2C family 87%2C subfamily A%2C polypeptide 6
TRINITY_DN1944_c5_g2	1.53729	-0.178889	-1.3584	AT1G11950.3	Transcription factor jumonji (jmjC) domain-containing protein Chr1:4035023-4038310 REVERSE LENGTH=808 201606
TRINITY_DN2436_c0_g1	2.79974	-0.177414	-2.62233	AT1G68830.1	Serine/Threonine kinase domain protein Chr1:25872654-25875473 REVERSE LENGTH=562 201606
TRINITY_DN390_c0_g2	3.3596	-0.176509	-3.18309	AT3G48420.1	Haloacid dehalogenase-like hydrolase (HAD) superfamily protein Chr3:17929743-17931551 FORWARD LENGTH=319 201606
TRINITY_DN2513_c0_g1	2.2274	-0.175433	-2.05197	AT2G18710.1	SECY homolog 1 Chr2:8112231-8114452 REVERSE LENGTH=551 201606
TRINITY_DN7607_c0_g1	1.71254	-0.175124	-1.53742	AT1G52820.1	2-oxoglutarate (2OG) and Fe(II)-dependent oxygenase superfamily protein Chr1:19669216-19670321 FORWARD LENGTH=317 201606
TRINITY_DN5601_c0_g1	1.99846	-0.173812	-1.82465	AT3G51490.1	tonoplast monosaccharide transporter3 Chr3:19105018-19107562 REVERSE LENGTH=729 201606
TRINITY_DN2493_c0_g1	2.8246	-0.172683	-2.65191	UNKNOWN	UNKNOWN
TRINITY_DN7080_c0_g1	1.83734	-0.17015	-1.66719	AT5G59400.1	PGR5-like A protein Chr5:23957756-23959518 FORWARD LENGTH=299 201606
TRINITY_DN6787_c0_g1	2.85008	-0.169483	-2.6806	AT5G38060.1	carboxypeptidase Chr5:15189490-15189964 FORWARD LENGTH=134 201606
TRINITY_DN4567_c0_g1	2.82432	-0.16937	-2.65495	AT5G04830.2	Nuclear transport factor 2 (NTF2) family protein Chr5:1402294-1403671 REVERSE LENGTH=178 201606
TRINITY_DN8351_c0_g1	2.42489	-0.169017	-2.25587	AT1G80480.1	plastid transcriptionally active 17 Chr1:30258272-30260570 REVERSE LENGTH=444 201606
TRINITY_DN33896_c0_g2	3.64629	-0.167846	-3.47845	AT2G21280.2	NAD(P)-binding Rossmann-fold superfamily protein Chr2:9110502-9112724 REVERSE LENGTH=362 201606
TRINITY_DN3971_c0_g1	1.79748	-0.167694	-1.62978	AT5G47860.1	Gut esterase (DUF1350) Chr5:19381656-19384310 FORWARD LENGTH=431 201606
TRINITY_DN5148_c0_g1	2.01452	-0.167531	-1.84699	AT5G59250.1	Major facilitator superfamily protein Chr5:23903958-23906853 FORWARD LENGTH=558 201606
TRINITY_DN1105_c0_g1	2.19035	-0.167138	-2.02321	AT3G03790.2	ankyrin repeat family protein / regulator of chromosome condensation (RCC1) f
TRINITY_DN19868_c0_g2	1.83221	-0.166364	-1.66585	AT5G48960.1	HAD-superfamily hydrolase%2C subfamily IG%2C 5'-nucleotidase Chr5:19849645-19853382 FORWARD LENGTH=642 201606
TRINITY_DN1330_c0_g1	2.10173	-0.166213	-1.93552	AT2G34640.1	plastid transcriptionally active 12 Chr2:14582061-14584345 REVERSE LENGTH=527 201606
TRINITY_DN36262_c0_g2	1.68569	-0.165263	-1.52043	AT2G28000.1	chaperonin-60alpha Chr2:11926603-11929184 FORWARD LENGTH=586 201606
TRINITY_DN7162_c0_g1	-1.09762	-0.159956	1.25757	AT1G72100.1	late embryogenesis abundant domain-containing protein / LEA domain-containing protein Chr1:27127250-27128811 FORWARD LENGTH=480 201606
TRINITY_DN8562_c0_g1	2.18535	-0.159598	-2.02575	AT5G57040.1	Lactoylglutathione lyase / glyoxalase I family protein Chr5:23084035-23085116 REVERSE LENGTH=197 201606
TRINITY_DN4980_c0_g1	-1.54273	-0.157264	1.7	AT5G59790.1	UPSTREAM OF FLC protein (DUF966) Chr5:24090950-24092804 FORWARD LENGTH=423 201606
TRINITY_DN1192_c0_g1	4.76431	-0.156113	-4.6082	AT1G08380.1	photosystem I subunit O Chr1:2641004-2641739 REVERSE LENGTH=140 201606
TRINITY_DN27251_c0_g1	1.53294	-0.155906	-1.37703	AT5G61580.1	phosphofructokinase 4 Chr5:24761150-24763827 FORWARD LENGTH=530 201606
[truncated: 1,153 more rows]
